# Supplementary material for: Unique miRNAs and their targets in tomato leaf responding to combined drought and heat stress
Source: BMC Plant Biol. 2020 Mar 6;20:107. doi: 10.1186/s12870-020-2313-x (PMC7060562; doi:10.1186/s12870-020-2313-x)
Supplement: Supplementary file 2 — Additional file 2: Table S1. Summary of the miRNAs identified in tomatoes at control, drought, heat and combined stress [file 12870_2020_2313_MOESM2_ESM.xlsx]

## Sheet: Supplementary Table S1
Supplementary Table S1. Summary of the miRNAs identified in tomatoes at control, drought, heat and combined stress
Pre-miRNA index	miRNA index	miRNAs nameabc	miRNAs sequence	Length	Genome ID	Strand	Start	End	Sequence in miRbased	Hairpin Length	CG%	dG	MFEI	Raw reads													Norm reads												Expression levele
														Control 1	Control 2	Control 3	Drought 1	Drought 2	Drought 3	Heat 1	Heat 2	Heat 3	Combination 1	Combination 2	Combination 3		Control 1	Control 2	Control 3	Drought 1	Drought 2	Drought 3	Heat 1	Heat 2	Heat 3	Combination 1	Combination 2	Combination 3
1	1	sly-miR156d-5p	TGACAGAAGAGAGTGAGCAC	20	SL3.0ch08	-	51977382	51977548	Yes	106	40.7	-73.8	1.1	1528	2195	1709	1824	971	1507	2162	1652	2241	2370	2299	2263		1520.14	2000.72	1487.05	1730.07	1257.07	1665.97	1858.84	1945.42	2777.91	2997.5	1454.5	1967.17	high
1	2	sly-miR156d-3p	GCTCACTGCTCTATCTGTCACC	22	SL3.0ch08	-	51977382	51977548	Yes	106	40.7	-73.8	1.1	551	391	585	350	400	385	368	253	302	233	431	284		548.167	356.392	509.025	331.977	517.846	425.613	316.398	297.936	374.355	294.691	272.68	246.874	middle
2	3	sly-miR156a	TTGACAGAAGATAGAGAGCAC	21	SL3.0ch06	-	42968464	42968580	Yes	115	35.9	-44.6	1.1	21449	27897	22649.5	22501	13524	17773	32598	23369	31161.5	33451.5	40659.5	31988		21338.7	25427.8	19708	21342.3	17508.4	19647.8	28027	27519.6	38627.4	42308.4	25724	27806.4	high
2	4	sly-miR156i-p3_nta	GCTCTCTATGCTTCTGTCATC	21	SL3.0ch06	-	42968464	42968580	New	115	35.9	-44.6	1.1	14470	11573	11638	9616	6843	8430	12954	9272	12390	11206	15156	10965		14395.6	10548.7	10126.5	9120.82	8859.05	9319.26	11137.6	10918.8	15358.5	14173	9588.72	9531.59	high
3	5	sly-miR156e-5p	TGATAGAAGAGAGTGAGCAC	20	SL3.0ch08	-	52008931	52009035	Yes	103	39	-60.2	1.5	310	561	463	559	315	508	637	392	357	259	454	621		308.406	511.345	402.869	530.214	407.804	561.588	547.678	461.624	442.533	327.575	287.231	539.819	middle
3	6	sly-miR156e-3p	GCTTACTCTCTATCTGTCACC	21	SL3.0ch08	-	52008931	52009035	Yes	103	39	-60.2	1.5	157	240	247	239	234	275	223	97	67	51	162	213		156.193	218.757	214.922	226.693	302.94	304.009	191.73	114.228	83.0523	64.5031	102.492	185.155	middle
5	8	sly-miR159-p5	AGCTGCTGACCTATGGATTCC	21	SL3.0ch03	+	69217275	69217452	New	178	38.8	-76.9	1.1	5171	4172	4181	2902	2254	2717	350	305	256	545	1078	543		5144.42	3802.73	3638.01	2752.56	2918.06	3003.61	300.922	359.172	317.334	689.298	682.016	472.016	high
5	9	sly-miR159	TTTGGATTGAAGGGAGCTCTA	21	SL3.0ch03	+	69217275	69217452	Yes	178	38.8	-76.9	1.1	94914	107976	91107	110942	56984	77128	116569	83699	86710	105919	155095	125913		94426.1	98418.9	79274.8	105229	73772.4	85264	100223	98565	107485	133963	98123.7	109453	high
6	10	sly-miR160a	TGCCTGGCTCCCTGTATGCCA	21	SL3.0ch05	-	66284790	66284918	Yes	122	45.7	-60.5	1	6394	4095	6204	6620	4931	6011	7294	6805	4282	4790	7697	6314		6361.13	3732.55	5398.27	6279.1	6383.75	6645.09	6271.22	8013.65	5307.91	6058.24	4869.65	5488.6	high
6	11	sly-miR160a-3p_stu	GCGTATGAGGAGCCAAGCATA	21	SL3.0ch05	-	66284790	66284918	Yes	122	45.7	-60.5	1	310	506	404	329	252	328	25	44	6	253	466	358		308.406	461.213	351.532	312.058	326.243	362.6	21.4944	51.8149	7.43752	319.986	294.823	311.2	middle
7	12	sly-miR162	TCGATAAACCTCTGCATCCAG	21	SL3.0ch06	+	43189935	43190030	Yes	94	45.8	-34.2	0.8	29526	36212	30129	32372	24916	28210	37855	22114	28423	20737	46687	26567		29374.2	33006.8	26216.1	30705	32256.6	31185.8	32546.9	26041.7	35232.8	26227.5	29537.4	23094	high
8	13	sly-miR164a-5p	TGGAGAAGCAGGGCACGTGCA	21	SL3.0ch01	+	89848684	89848779	Yes	96	40.6	-50.1	1.3	2567	2249.5	3226.5	2887.5	2115.5	2806.5	3088.5	1782	1433.5	977	2765.5	2053		2553.8	2050.39	2807.47	2738.81	2738.76	3102.55	2655.42	2098.51	1776.95	1235.68	1749.64	1784.62	high
8	14	sly-miR164b-3p	CACGTGTTCTCCTTCTCCAAC	21	SL3.0ch01	+	89848684	89848779	Yes	96	40.6	-50.1	1.3	22	8	26	47	18	39	0	11	0	0	12	0		21.8869	7.29191	22.6233	44.5797	23.3031	43.114	0	12.9537	0	0	7.59202	0	middle
9	16	sly-miR164a-3p	CATGTGCCTGTTTTCCCCATC	21	SL3.0ch09	+	7198218	7198389	Yes	164	36	-62.4	1	165	171	224	239	133	283	46	46	23	28	76	43		164.152	155.865	194.909	226.693	172.184	312.853	39.5498	54.1702	28.5105	35.4135	48.0828	37.3788	middle
10	17	sly-miR166a-p5	AGAATGTCGTCTGGTTCGAGA	21	SL3.0ch06	-	2514928	2515038	New	111	39.6	-49.1	1.1	61	73	76	71	20	46	11	52	21	28	141	98		60.6864	66.5387	66.1297	67.3438	25.8923	50.8524	9.45755	61.2358	26.0313	35.4135	89.2062	85.1889	middle
10	18	sly-miR166a	TCGGACCAGGCTTCATTCCCC	21	SL3.0ch06	-	2514928	2515038	Yes	111	39.6	-49.1	1.1	54864.8	40069.7	48022.2	44625.7	31255.2	40051.8	53946.8	44878.3	33475.3	37543.5	72390.7	42358.5		54582.8	36523.1	41785.4	42327.7	40463.4	44276.8	46382.3	52849.3	41495.6	47483.8	45799.3	36821.2	high
11	19	sly-miR166b-p5	GGAATGTTGTCTGGCTCGAGG	21	SL3.0ch08	+	65815376	65815576	New	201	40.8	-73.4	0.9	3537	4207	3886	2670	1957	2990	298	350	164	1342	3327	1231		3518.82	3834.63	3381.32	2532.51	2533.56	3305.41	256.214	412.164	203.292	1697.32	2104.89	1070.08	high
12	21	sly-miR166c-5p	GGGATGTTGTCTGGCTCGACA	21	SL3.0ch01	-	92515337	92515524	Yes	186	36.2	-72	1.1	644	583	897	653	478	704	36	137	13	261	1321	792		640.689	531.398	780.505	619.374	618.826	778.263	30.952	161.333	16.1146	330.104	835.755	688.465	middle
12	22	sly-miR166c-3p	TCGGACCAGGCTTCATTCCTC	21	SL3.0ch01	-	92515337	92515524	Yes	186	36.2	-72	1.1	56862.3	34216.7	50810.7	48766.7	36693.7	46851.3	70721.3	72672.3	37644.3	34855	93271.7	54050		56570	31188.1	44211.8	46255.4	47504.2	51793.6	60804.6	85579.8	46663.4	44083.5	59010	46984.3	high
13	23	sly-miR167a	TGAAGCTGCCAGCATGATCTA	21	SL3.0ch06	-	49384168	49384283	Yes	116	43.1	-46.9	0.9	43410	46154	43500.5	48005	32188	44979.5	77953.5	45239.5	36523	39989.5	74368.5	55171.5		43186.8	42068.9	37851	45533	41671.1	49724.3	67022.7	53274.6	45273.4	50577.4	47050.6	47959.2	high
14	24	sly-miR167b-5p	TAAAGCTGCCAGCATGATCTGG	22	SL3.0ch02	-	39385520	39385816	Yes	279	27.3	-76.7	0.9	3348	2810	3534.5	3682	3100	3456.5	5890.5	3542.5	2194	1712.5	3767.5	4811.5		3330.79	2561.28	3075.47	3492.39	4013.31	3821.12	5064.52	4171.69	2719.65	2165.91	2383.58	4182.51	high
14	25	sly-miR167b-p3	CATCAGGTCATCTAGCAGCTT	21	SL3.0ch02	-	39385520	39385816	New	279	27.3	-76.7	0.9	204	120	164	141	117	125	133	107	41	74	123	85		202.951	109.379	142.701	133.739	151.47	138.186	114.35	126.005	50.8231	93.5928	77.8182	73.8883	middle
15	26	sly-miR168a-5p	TCGCTTGGTGCAGGTCGGGACC	22	SL3.0ch08	+	558776	558934	Diff	159	52.8	-64.3	0.8	9221	7167	7645.5	4866.5	4160.5	4369	2810	2349.5	2261.5	3526.5	5511	4779		9173.6	6532.64	6652.56	4615.9	5386.25	4829.88	2415.97	2766.8	2803.33	4460.2	3486.63	4154.26	high
15	27	sly-miR168a-3p	CCTGCCTTGCATCAACTGAAT	21	SL3.0ch08	+	558776	558934	Yes	159	52.8	-64.3	0.8	3214	3753	2884	2338	2012	1932	283	260	226	523	1232	547		3197.48	3420.82	2509.45	2217.6	2604.77	2135.8	243.317	306.179	280.147	661.473	779.447	475.493	high
16	29	sly-miR168b-3p	CCCGCCTTGCATCAACTGAAT	21	SL3.0ch12	+	66208888	66209055	Yes	168	53	-79.1	0.9	10106	12106	9926	6264	5058	5121	1249	1220	1040	3195	5162	2365		10054	11034.5	8636.89	5941.43	6548.16	5661.2	1073.86	1436.69	1289.17	4040.93	3265.83	2055.83	high
17	30	sly-miR169e-5p	TAGCCAAGGATGACTTGCCT	20	SL3.0ch08	+	57649223	57649414	Diff	189	38	-77.8	1.1	132.333	14.3333	45.6667	25	3.33333	26.3333	13.3333	6	9.33333	10	13	9.66667		131.653	13.0647	39.7358	23.7126	4.31538	29.1112	11.4637	7.06567	11.5695	12.6477	8.22469	8.40299	middle
17	31	sly-miR169e-3p	TGGCAAGCATCTTTGGCGACT	21	SL3.0ch08	+	57649223	57649414	Yes	189	38	-77.8	1.1	687	258	554	349	198	273	190	204	181	72	291	190		683.468	235.164	482.051	331.028	256.334	301.798	163.358	240.233	224.365	91.0633	184.106	165.162	middle
18	33	sly-miR169d-p3	GCAAGTTATCCTGGCTATC	19	SL3.0ch07	-	2171687	2171862	New	176	32.4	-72.2	1.3	32	5	7	0	0	0	0	0	0	0	0	0		31.8355	4.55744	6.0909	0	0	0	0	0	0	0	0	0	middle
19	34	sly-miR169a	CAGCCAAGGATGACTTGCCG	20	SL3.0ch07	+	4225579	4225727	Diff	149	43	-67	1	0	4	6	5	0	0	11.5	0	0	0	3	0		0	3.64596	5.22077	4.74252	0	0	9.88744	0	0	0	1.898	0	low
19	35	sly-miR169a-p3	GGCAAGTTGTTTTTGGCTATA	21	SL3.0ch07	+	4225579	4225727	New	149	43	-67	1	6	0	9	0	0	0	0	0	0	0	0	0		5.96916	0	7.83115	0	0	0	0	0	0	0	0	0	low
20	36	sly-miR169c	CAGCCAGGGATGACTTGCCGA	21	SL3.0ch07	+	4211009	4211155	Diff	147	41.5	-79.9	1.3	92	88	91	83	70	67	126.5	68	63	40	77	64		91.527	80.211	79.1816	78.7259	90.6231	74.0677	108.762	80.0776	78.094	50.5907	48.7154	55.6336	middle
20	37	sly-miR169c-p3	TCGGCAGGTCATCTTTGGCTAC	22	SL3.0ch07	+	4211009	4211155	New	147	41.5	-79.9	1.3	5	0	0	0	0	0	5	0	0	0	0	0		4.9743	0	0	0	0	0	4.29889	0	0	0	0	0	low
21	39	sly-miR169b	TAGCCAAGGATGACTTGCCTG	21	SL3.0ch07	+	2174612	2174866	Yes	21	37.3	-90.4	1	55	13	16	8	10	17	32	13.6667	11	10	16	0		54.7173	11.8494	13.922	7.58804	12.9462	18.7933	27.5129	16.094	13.6355	12.6477	10.1227	0	middle
22	40	sly-miR171d-5p_stu	ATATTGGTGCGGTTCAATTAG	21	SL3.0ch02	-	45338751	45338839	Diff	86	36	-42.6	1.3	68.5	54.5	85	79.5	67	70.5	52	85	31	25	88	59		68.1479	49.6761	73.9609	75.4061	86.7392	77.9369	44.7084	100.097	38.4272	31.6192	55.6748	51.2872	middle
22	41	sly-miR171b-p3_mes	TGATTGAGCCGTGCCAATATC	21	SL3.0ch02	-	45338751	45338839	New	86	36	-42.6	1.3	5322.17	4844	7377.67	6247.67	4629.17	4931	14281.5	10320.3	6686.5	5230	11285.2	9390		5294.81	4415.25	6419.51	5925.94	5992.99	5451.16	12278.9	12153.4	8288.5	6614.73	7139.77	8162.49	high
23	42	sly-miR171e-5p_mtr	CGATGTTGGTGAGGTTCAATC	21	SL3.0ch12	+	2882828	2882939	Yes	112	40.2	-44	1	22	25	31	22	5	7	5	6	0	6	19	10		21.8869	22.7872	26.974	20.8671	6.47308	7.73841	4.29889	7.06567	0	7.58861	12.0207	8.69274	middle
23	43	sly-miR171d	TTGAGCCGCGCCAATATCACT	21	SL3.0ch12	+	2882828	2882939	Diff	112	40.2	-44	1	68.5	101	154	123	67	52.5	451.5	318.5	281	118	329	215.5		68.1479	92.0604	134	116.666	86.7392	58.0381	388.19	375.07	348.324	149.243	208.148	187.329	middle
24	44	sly-miR171c	TATTGGTGCGGTTCAATGAGA	21	SL3.0ch12	-	519794	519914	Yes	121	38	-58	1.3	413.5	204.5	360	326.5	199	293.5	252	251	123	206	474	302		411.374	186.399	313.246	309.687	257.628	324.461	216.664	295.581	152.469	260.542	299.885	262.521	middle
25	46	sly-miR171b-5p_stu	AGATATTGATGCGGTTCAATC	21	SL3.0ch07	+	60893267	60893373	Diff	107	34.6	-52.4	1.4	88	52	82	48	25	45	10	24	36	53	60	37		87.5476	47.3974	71.3505	45.5282	32.3654	49.7469	8.59777	28.2627	44.6251	67.0327	37.9601	32.1632	middle
25	47	sly-miR171e	TTGAGCCGCGTCAATATCTCT	21	SL3.0ch07	+	60893267	60893373	Yes	107	34.6	-52.4	1.4	766	1214	772	725	470	564	553	549	1330	1355	1436	998		762.062	1106.55	671.739	687.666	608.469	623.495	475.457	646.509	1648.65	1713.76	908.511	867.536	middle
26	48	sly-miR171a-5p_stu	TATTGGCCTGGTTCACTCAGA	21	SL3.0ch02	-	47308041	47308162	Yes	120	35.2	-43.8	1	1287	1214	1463	1578	895	1150	1875	1603	1071	776	2623	1816		1280.38	1106.55	1273	1496.74	1158.68	1271.31	1612.08	1887.71	1327.6	981.46	1659.49	1578.6	middle
27	50	sly-miR172b-p5	GTAGCATCATCAAGATTCATA	21	SL3.0ch11	+	54692229	54692363	New	135	27.4	-46.1	1.2	292	514	462	289	235	314	89	58	80	46	151	118		290.499	468.505	401.999	274.118	304.235	347.123	76.5202	68.3015	99.167	58.1793	95.5329	102.574	middle
27	51	sly-miR172a	AGAATCTTGATGATGCTGCAT	21	SL3.0ch11	+	54692229	54692363	Yes	135	27.4	-46.1	1.2	6620.5	10667.5	6615	6233	5846	6325.5	4982	4773	4506	5185.5	9266.5	9384.5		6586.47	9723.31	5755.9	5912.03	7568.32	6992.76	4283.41	5620.74	5585.58	6558.45	5862.62	8157.71	high
28	52	sly-miR172a-5p_stu	GTGGCATAATCAAGATTCACG	21	SL3.0ch06	+	46670344	46670449	Diff	106	34	-38.4	1.1	989	2090	1113	1096	1478	1206	0	14	0	12	56	17		983.916	1905.01	968.452	1039.56	1913.44	1333.22	0	16.4866	0	15.1772	35.4294	14.7777	middle
29	54	sly-miR319c-5p	AGAGCTTCCTTCAGCCCACTC	21	SL3.0ch03	+	57879140	57879334	Yes	193	47.7	-80.3	0.9	257	94	202	169	67	65	41	58	104	57	121	55		255.679	85.6799	175.766	160.297	86.7392	71.8567	35.2509	68.3015	128.917	72.0918	76.5528	47.8101	middle
29	55	sly-miR319a	TTGGACTGAAGGGAGCTCCTT	21	SL3.0ch03	+	57879140	57879334	Diff	193	47.7	-80.3	0.9	2756.67	1614	2926	3593.33	1169	999.667	1087.67	1384.67	2059	780.333	1901.67	1416		2742.5	1471.14	2545.99	3408.29	1513.41	1105.12	935.151	1630.6	2552.31	986.94	1203.12	1230.89	high
30	56	sly-miR319b-p5	ATCTCCCGACTCATTCATTCA	21	SL3.0ch06	+	1550299	1550590	New	262	37	-116.2	1.1	12	0	18	26	11	7	7	16	0	0	12	0		11.9383	0	15.6623	24.6611	14.2408	7.73841	6.01844	18.8418	0	0	7.59202	0	middle
30	57	sly-miR319a	TTGGACTGAAGGGAGCTCCCT	21	SL3.0ch06	+	1550299	1550590	Diff	262	37	-116.2	1.1	2756.67	1614	2926	3593.33	1169	999.667	1087.67	1384.67	2059	780.333	1901.67	1416		2742.5	1471.14	2545.99	3408.29	1513.41	1105.12	935.151	1630.6	2552.31	986.94	1203.12	1230.89	high
32	59	sly-miR390a-5p	AAGCTCAGGAGGGATAGCACC	21	SL3.0ch10	-	59448031	59448193	Yes	113	40.5	-69.2	1	3306	3228	4763	3077	2363	2861	2454	2620	1967	3906	6242	4268		3289	2942.29	4144.42	2918.55	3059.18	3162.8	2109.89	3085.34	2438.27	4940.18	3949.11	3710.06	high
32	60	sly-miR390a-3p	CGCTATCCATCCTGAGTTTT	20	SL3.0ch10	-	59448031	59448193	Diff	113	40.5	-69.2	1	715	307	769	567.5	488	533	402.5	335	235.5	134.5	315	176		711.324	279.827	669.128	538.276	631.772	589.225	346.06	394.5	291.923	170.111	199.29	152.992	middle
33	61	sly-miR390b-5p	AAGCTCAGGAGGGATAGCGCC	21	SL3.0ch09	+	8388439	8388547	Yes	109	45	-56.1	1.1	1102	677	2035	1367	994	1161	1461	1678	1087	1420	2376	2243		1096.33	617.078	1770.71	1296.61	1286.85	1283.47	1256.13	1976.03	1347.43	1795.97	1503.22	1949.78	middle
33	62	sly-miR390b-3p	CGCTATCCATCCTGAGTTT	19	SL3.0ch09	+	8388439	8388547	Diff	109	45	-56.1	1.1	101	35	178	124.5	77	69	83.5	61	112.5	20.5	33	13		100.481	31.9021	154.883	118.089	99.6854	76.2786	71.7914	71.8344	139.454	25.9277	20.878	11.3006	middle
34	63	sly-miR394-5p	TTGGCATTCTGTCCACCTCC	20	SL3.0ch04	+	65977168	65977367	Yes	192	29.5	-66.9	1.1	13459	8335	7678	10580	4969	7930	10236	10022	10201	9290	14539	11279		13389.8	7597.26	6680.84	10035.2	6432.94	8766.52	8800.68	11802	12645	11749.7	9198.36	9804.55	high
34	64	sly-miR394-3p	AGGTGGGCATACTGTCAACA	20	SL3.0ch04	+	65977168	65977367	Yes	192	29.5	-66.9	1.1	225	142	145	211	69	151	29	28	29	66	115	53		223.843	129.431	126.169	200.135	89.3285	166.929	24.9335	32.9731	35.948	83.4747	72.7568	46.0715	middle
35	65	sly-miR395a	CTGAAGTGTTTGGGGGAACTC	21	SL3.0ch05	+	1703149	1703367	Diff	67	39.3	-64.9	0.8	24	10.5	9	18.5	9	21	15	11	3.5	10.5	70.5	57		23.8766	9.57063	7.83115	17.5473	11.6515	23.2152	12.8967	12.9537	4.33855	13.2801	44.6031	49.5486	middle
36	66	sly-miR395b-p5	GTTCCCTTGACCACTTCATG	20	SL3.0ch05	+	1713708	1713808	New	101	45.5	-43.2	0.9	0	0	0	0	0	0	0	0	0	0	0	2.5		0	0	0	0	0	0	0	0	0	0	0	2.17319	low
37	68	sly-miR396b	TTCCACAGCTTTCTTGAACTT	21	SL3.0ch07	-	2628859	2629008	Yes	140	36	-54.7	1	16897	17261	17449.5	22437.5	15208.5	18523.5	31656.5	20208.5	16092	13874.5	31121.5	22228.5		16810.1	15733.2	15183.3	21282.1	19689.2	20477.5	27217.5	23797.8	19947.4	17548	19689.6	19322.7	high
37	69	sly-miR396-3p_stu	TCCAAGAAAGCTGTGGGAAA	20	SL3.0ch07	-	2628859	2629008	Diff	140	36	-54.7	1	854	1043	1177	1022	743	763	690	591	489	658	1440	1119		849.61	950.683	1024.14	969.372	961.899	843.487	593.246	695.969	606.158	832.217	911.042	972.718	middle
38	70	sly-miR396a-5p	TTCCACAGCTTTCTTGAACTG	21	SL3.0ch12	-	2905682	2905845	Yes	162	26.2	-58.6	1.4	46349	32669	28607.5	46381.5	20960.5	31144.5	47244.5	27507.5	34698	24574.5	45765.5	46081.5		46110.7	29777.4	24892.2	43993.1	27135.8	34429.9	40619.8	32393.2	43011.2	31081	28954.4	40057.5	high
38	71	sly-miR396a-3p	GTTCAATAAAGCTGTGGGAAG	21	SL3.0ch12	-	2905682	2905845	Yes	162	26.2	-58.6	1.4	5092	7126	7915	4096	2615	3093	2055	1285	1431	2135	6139	4137		5065.82	6495.27	6887.06	3885.08	3385.42	3419.27	1766.84	1513.23	1773.85	2700.28	3883.95	3596.19	high
39	72	sly-miR397	TGATTGAGTGCAGCGTTGATG	21	SL3.0ch07	-	66189777	66189892	Diff	116	38.8	-56.4	1.3	17450	30289	21553	17100	9945	11311	12858	12401	15459	29521	28980	25160		17360.3	27608.1	18753.9	16219.4	12874.9	12504.2	11055	14603.6	19162.8	37337.2	18334.7	21870.9	high
39	73	sly-miR397-p3	TCAACGCTAAACTCGATCATG	21	SL3.0ch07	-	66189777	66189892	New	116	38.8	-56.4	1.3	26497	53173	32165	25950	14296	16069	25732	24041	33539	50605	52544	44874		26360.8	48466.6	27987.7	24613.7	18507.8	17764.1	22123.8	28311	41574.5	64003.6	33242.9	39007.8	high
40	74	sly-miR399-p5	GGGCTACACTCTATTGGCATG	21	SL3.0ch03	+	3991755	3991825	New	71	42.3	-29.7	1	44	105	41	49	41	23	7	0	0	22	11	29		43.7738	95.7063	35.6752	46.4767	53.0792	25.4262	6.01844	0	0	27.8249	6.95935	25.209	middle
40	75	sly-miR399	TGCCAAAGGAGAGTTGCCCTA	21	SL3.0ch03	+	3991755	3991825	Yes	71	42.3	-29.7	1	104	136	126	192	115	126	60	72	50	46	117	130		103.465	123.962	109.636	182.113	148.881	139.291	51.5866	84.7881	61.9793	58.1793	74.0222	113.006	middle
41	76	sly-miR403-5p	CGTTTGTGCGTGAATCTAAC	20	SL3.0ch01	+	78229495	78229636	Diff	142	36.6	-49.5	1	1509	1622	1540	1104	761	931	335	368	135	496	1329	828		1501.24	1478.43	1340	1047.15	985.202	1029.21	288.025	433.361	167.344	627.325	840.816	719.759	middle
41	77	sly-miR403-3p	CTAGATTCACGCACAAGCTCG	21	SL3.0ch01	+	78229495	78229636	Yes	142	36.6	-49.5	1	2645	4704	3495	4161	2552	2952	5050	4023	4144	5053	9188	6409		2631.4	4287.64	3041.1	3946.73	3303.86	3263.4	4341.88	4737.53	5136.85	6390.87	5812.95	5571.18	high
42	78	sly-miR477-5p	TGTCTCTCCCTCAAGGGCTCC	21	SL3.0ch10	-	3630037	3630151	Yes	115	46.1	-58.6	1.1	138	64	102	119	85	104	187	148	59	49	160	53		137.291	58.3353	88.7531	112.872	110.042	114.971	160.778	174.287	73.1356	61.9736	101.227	46.0715	middle
42	79	sly-miR477-3p	AGTTCTTGTAGGGTGAGACAAC	22	SL3.0ch10	-	3630037	3630151	Yes	115	46.1	-58.6	1.1	0	0	0	11	11	16	0	0	0	0	0	0		0	0	0	10.4336	14.2408	17.6878	0	0	0	0	0	0	middle
43	80	sly-miR482a-p5	GGGATCGGTGAGTTGGAAAGC	21	SL3.0ch03	+	66250448	66250557	New	108	38.2	-48.5	1.2	1089	500	933	1220	1299	1326	0	10	8	37	108	80		1083.4	455.744	811.829	1157.18	1681.71	1465.88	0	11.7761	9.9167	46.7964	68.3282	69.542	middle
43	81	sly-miR482a	TTTCCAATTCCACCCATTCCTA	22	SL3.0ch03	+	66250448	66250557	Yes	108	38.2	-48.5	1.2	5889	3929	7427	4643.5	5742	5310	4543	4613	3246	2415	9536	4806		5858.73	3581.24	6462.44	4404.38	7433.68	5870.14	3905.97	5432.33	4023.7	3054.41	6033.12	4177.73	high
44	82	sly-miR482e-5p	TGTGGGTGGGGTGGAAAGATT	21	SL3.0ch04	+	56034595	56034782	Yes	188	39.9	-74.8	1	8686	11280	9633	5647	4915	6080	768	740	570	1966	4415	2911		8641.35	10281.6	8381.94	5356.21	6363.03	6721.36	660.309	871.433	706.565	2486.53	2793.23	2530.46	high
44	83	sly-miR482e-3p	TCTTTCCTACTCCTCCCATACC	22	SL3.0ch04	+	56034595	56034782	Yes	188	39.9	-74.8	1	246882	202548	254651	182349	190656	184950	233369	204554	164339	125402	358580	190345		245613	184620	221579	172959	246826	204460	200645	240885	203712	158604	226862	165462	high
45	84	sly-miR482d-5p	GGAGTGGGTGGGATGGAA	18	SL3.0ch06	-	37496568	37496713	Diff	146	39	-63.5	1.1	243	363	237	166	78	100	0	0	0	7	18	23		241.751	330.87	206.22	157.452	100.98	110.549	0	0	0	8.85337	11.388	19.9933	middle
45	85	sly-miR482d-3p	TTTCCTATTCCACCCATGCCAA	22	SL3.0ch06	-	37496568	37496713	Yes	146	39	-63.5	1.1	4442	5564	5910	4494.5	4620	4433	5974	5249	3554	2806	7213	4590		4419.16	5071.52	5142.46	4263.05	5981.12	4900.63	5136.31	6181.29	4405.49	3548.94	4563.44	3989.97	high
46	86	sly-miR482d-5p_stu	CGTGAGCGGTGGGGAAAGATA	21	SL3.0ch06	-	37496890	37497014	Diff	113	43.2	-53.6	1	781	1528	1508	563	648	591	111	104	42	114	497	260		776.985	1392.75	1312.15	534.008	838.911	653.343	95.4353	122.472	52.0626	144.184	314.436	226.011	middle
46	87	sly-miR482b	TCTTGCCTACACCGCCCATGCC	22	SL3.0ch06	-	37496890	37497014	Yes	113	43.2	-53.6	1	24049	26785	34490	21540	24187	23032	25005	20825	15228	14749	54444	18414		23925.4	24414.2	30010.7	20430.8	31312.9	25461.6	21498.7	24523.8	18876.4	18654.1	34445	16006.8	high
47	88	sly-miR482e-5p_stu	AGTGGGTGGTGTGGTAAGATT	21	SL3.0ch06	-	37504648	37504758	Yes	107	40.5	-49.8	1.1	161	255	286	137	100	181	7	14	12	22	72	44		160.172	232.43	248.857	129.945	129.462	200.093	6.01844	16.4866	14.875	27.8249	45.5521	38.2481	middle
47	89	sly-miR482c	TCTTGCCAATACCGCCCATTCC	22	SL3.0ch06	-	37504648	37504758	Yes	107	40.5	-49.8	1.1	2617	3475	5320	3118	3943	3661	5166	3569	2623	1737	5196	3566		2603.55	3167.42	4629.08	2957.44	5104.67	4047.19	4441.61	4202.9	3251.44	2196.9	3287.34	3099.83	high
48	90	sly-miR1916	ATATTTCACTTAGACACCTCAACT	24	SL3.0ch08	+	57477909	57478122	Diff	214	37.4	-136.6	1.7	52	64	112	80	107	56	118	97	36	10	139	75		51.7327	58.3353	97.4543	75.8804	138.524	61.9073	101.454	114.228	44.6251	12.6477	87.9409	65.1956	middle
48	91	sly-miR1916-p3	AATGAACATCGCCTACTTGAAGTG	24	SL3.0ch08	+	57477909	57478122	New	214	37.4	-136.6	1.7	18	40	96	27	67	63	120	45	27	20	114	77		17.9075	36.4596	83.5323	25.6096	86.7392	69.6457	103.173	52.9926	33.4688	25.2954	72.1242	66.9341	middle
49	92	sly-miR1917-p5	AGTCTTTACCGGCATTAGTTAAGT	24	SL3.0ch08	-	52163237	52163367	New	131	33.6	-36.5	0.8	77	117	203	130	210	216	390	118	110	15	245	123		76.6042	106.644	176.636	123.306	271.869	238.785	335.313	138.958	136.355	18.9715	155.004	106.921	middle
49	93	sly-miR1917-p3	AGGCTTTAGGGACATATACAAAGA	24	SL3.0ch08	-	52163237	52163367	New	131	33.6	-36.5	0.8	282	485	676	346	654	497	1153	458	425	156	939	615		280.55	442.072	588.207	328.183	846.678	549.427	991.323	539.346	526.824	197.304	594.075	534.604	middle
50	94	sly-miR1918	TGTTGGTGAGAGTTCGATTCTC	22	SL3.0ch08	-	65545321	65545470	Yes	123	34.7	-60.2	1.2	17	10	10	26	9	20	18	15	10	8	10	13		16.9126	9.11489	8.70128	24.6611	11.6515	22.1098	15.476	17.6642	12.3959	10.1181	6.32668	11.3006	middle
50	95	sly-miR1918-p3	GAGAATCGAACTACCGCTAACAGA	24	SL3.0ch08	-	65545321	65545470	New	123	34.7	-60.2	1.2	5	0	18	0	9	8	0	6	0	0	5	0		4.9743	0	15.6623	0	11.6515	8.8439	0	7.06567	0	0	3.16334	0	middle
51	96	sly-miR1919a-p5	TTCCGGTAGTCCTGTCGCAGATG	23	SL3.0ch08	+	56676109	56676231	New	123	41.5	-61.4	1.2	10.3333	7.33333	9	3.66667	5	6	20.3333	11.3333	6	10.3333	19.6667	4.66667		10.2802	6.68425	7.83115	3.47785	6.47308	6.63293	17.4821	13.3463	7.43752	13.0693	12.4425	4.05661	middle
51	97	sly-miR1919a	ACGAGAGTCATCTGTGACAGG	21	SL3.0ch08	+	56676109	56676231	Yes	123	41.5	-61.4	1.2	1305.33	1847.17	1361	1149	621	863	673	541.667	673.667	1627	3085.67	2033.33		1298.62	1683.67	1184.24	1089.83	803.956	954.036	578.63	637.873	835.068	2057.78	1952.2	1767.52	high
52	98	sly-miR1919c-5p	TGTCGCAGATGACTTTCGCCC	21	SL3.0ch08	+	56631005	56631148	Yes	144	42.4	-71.9	1.2	9541.33	7738.33	9483	8283.67	6891.5	7938.5	11545.3	9287.33	7505.5	6794.33	15879.7	9280.17		9492.28	7053.4	8251.42	7857.1	8921.84	8775.91	9926.42	10936.9	9303.72	8593.25	10046.6	8067.01	high
54	102	sly-miR4376	ACGCAGGAGAGATGATGCTGGA	22	SL3.0ch06	+	4540539	4540629	Yes	90	42.9	-44.4	1.1	2939	3362	3335	2545	1563	3165	1545	3352	1511	2804	4334	2515		2923.89	3064.43	2901.88	2413.94	2023.48	3498.87	1328.36	3947.36	1873.02	3546.41	2741.98	2186.23	high
54	103	sly-miR4376-p3	AGCATCATACTCCTGCATATT	21	SL3.0ch06	+	4540539	4540629	New	90	42.9	-44.4	1.1	165	142	146	111	37	114	22	55	38	78	158	78		164.152	129.431	127.039	105.284	47.9008	126.026	18.9151	64.7687	47.1043	98.6519	99.9616	67.8034	middle
55	104	sly-miR5300	TCCCCAGTCCAGGCATTCCAAC	22	SL3.0ch04	+	423123	423387	Yes	263	35.5	-98.5	1	18714	18604	24856	17615	19375	20106	23816	19713	11001	7829	26407	13789		18617.8	16957.3	21627.9	16707.9	25083.2	22226.9	20476.5	23214.3	13636.7	9901.87	16706.9	11986.4	high
55	105	sly-miR5300-p3	TGGTATGCTTTGATTGGGAAAG	22	SL3.0ch04	+	423123	423387	New	263	35.5	-98.5	1	566	877	844	473	435	521	206	166	122	120	289	222		563.09	799.376	734.388	448.643	563.158	575.959	177.114	195.484	151.23	151.772	182.841	192.979	middle
56	106	sly-miR5302b-p5	AAAGTAACAAATCTCGTTTGA	21	SL3.0ch07	+	4229211	4229423	New	213	27.2	-90.7	1.6	17	6	5	11	7	6	0	7	12	7	14	18		16.9126	5.46893	4.35064	10.4336	9.06231	6.63293	0	8.24329	14.875	8.85337	8.85735	15.6469	middle
57	107	sly-miR5303-p5	TCGAACTCTCCAAAAATGTTG	21	SL3.0ch04	+	11976778	11976881	New	104	41.3	-41.6	1	10	0	0	7	5	5	6	0	0	0	5	0		9.94859	0	0	6.63953	6.47308	5.52744	5.15866	0	0	0	3.16334	0	low
57	108	sly-miR5303	TTTTTGAAGAGTCCGAGCAAC	21	SL3.0ch04	+	11976778	11976881	Diff	104	41.3	-41.6	1	28	39	73	38	35	32	70	48	71	68	64	56		27.8561	35.5481	63.5193	36.0432	45.3115	35.3756	60.1844	56.5254	88.0107	86.0042	40.4908	48.6794	middle
58	109	sly-miR5304	TCAATGCTACATACTCATCCC	21	SL3.0ch01	+	97117727	97117867	Yes	141	40.4	-66.7	1.2	106	153	109	141	90	109	160	117	141	98	195	165		105.455	139.458	94.844	133.739	116.515	120.498	137.564	137.781	174.782	123.947	123.37	143.43	middle
58	110	sly-miR5304-p3	ATGAGTATGGTGCATTGGATG	21	SL3.0ch01	+	97117727	97117867	New	141	40.4	-66.7	1.2	44	50	38	36	22	48	31	30	13	31	46	32		43.7738	45.5744	33.0649	34.1462	28.4815	53.0634	26.6531	35.3284	16.1146	39.2078	29.1027	27.8168	middle
59	111	sly-miR6022-p5	CCTGAACGGAACAATACGATC	21	SL3.0ch11	+	3158808	3159058	New	251	39.8	-120.9	1.2	1725	3119	1793	1931	1080	1456	679	479	1091	728	1233	972		1716.13	2842.93	1560.14	1831.56	1398.18	1609.59	583.789	564.076	1352.39	920.751	780.08	844.935	high
59	112	sly-miR6022	TGGAAGGGAGAATATCCAGGA	21	SL3.0ch11	+	3158808	3159058	Yes	251	39.8	-120.9	1.2	3630	4264	3714	3538	1988	2401	3616	2325	4155	4858	6460	5212		3611.34	3886.59	3231.66	3355.81	2573.7	2654.28	3108.96	2737.95	5150.48	6144.24	4087.04	4530.66	high
60	113	sly-miR6023-p5	AAGATCTTTTACCGTAGTAATC	22	SL3.0ch12	-	67450538	67450771	New	230	38	-101	1.1	437	536	522	352	386	385	466	278	340	369	705	571		434.753	488.558	454.207	333.874	499.721	425.613	400.656	327.376	421.46	466.699	446.031	496.356	middle
60	114	sly-miR6023-p3	TTACTACGGTCAGGAATCTTAT	22	SL3.0ch12	-	67450538	67450771	New	230	38	-101	1.1	1358	1641	1759	1396	1252	1361	2003	1146	1165	1114	2576	1955		1351.02	1495.75	1530.56	1324.11	1620.86	1504.57	1722.13	1349.54	1444.12	1408.95	1629.75	1699.43	middle
61	115	sly-miR6024-5p_stu	AGAAACAACACTTGCTAAAGG	21	SL3.0ch01	-	83111025	83111141	Diff	108	39.3	-43.4	0.9	1482	1594	1665	848	753	905	172	120	186	276	692	383		1474.38	1452.91	1448.76	804.332	974.845	1000.47	147.882	141.313	230.563	349.076	437.806	332.932	middle
61	116	sly-miR6024	TTTAGCAAGAGTTGTTTTACC	21	SL3.0ch01	-	83111025	83111141	Diff	108	39.3	-43.4	0.9	12728	15994	15503	13114	11490	12213	23132	15937	15216	10709	32129	24527		12662.6	14578.4	13489.6	12438.7	14875.1	13501.3	19888.4	18767.6	18861.6	13544.4	20327	21320.7	high
62	117	sly-miR6026-5p_stu	AATACAACTATAGCCAAGACAA	22	SL3.0ch01	+	831922	832167	Diff	233	32.1	-106.1	1.3	432	587	435	303	267	319	361	251	371	469	910	592		429.779	535.044	378.506	287.397	345.662	352.651	310.38	295.581	459.887	593.176	575.728	514.61	middle
62	118	sly-miR6026	TTCTTGGCTAGAGTTGTATTGC	22	SL3.0ch01	+	831922	832167	Yes	233	32.1	-106.1	1.3	2260	2844	2394	2517	1696	1986	3363	2152	2423	1830	4318	2969		2248.38	2592.27	2083.09	2387.39	2195.67	2195.5	2891.43	2534.22	3003.52	2314.52	2731.86	2580.88	high
63	119	sly-miR6027-5p	ATGGGTAGCACAAGGATTAATG	22	SL3.0ch10	+	62982441	62982603	Yes	147	31.9	-56.6	1.1	2304	2784	3161	2112	1864	2205	2573	2048	1467	2218	6364	3322		2292.16	2537.58	2750.47	2003.24	2413.16	2437.6	2212.21	2411.75	1818.47	2805.25	4026.3	2887.73	high
63	120	sly-miR6027-3p	TGAATCCTTCGGCTATCCATA	21	SL3.0ch10	+	62982441	62982603	Diff	147	31.9	-56.6	1.1	8095	7004	9130	8994	6078	7302	10619	8435	4571	3908	10257	7053		8053.39	6384.07	7944.27	8530.85	7868.67	8072.27	9129.98	9933.16	5666.15	4942.71	6489.28	6130.99	high
64	121	sly-miR9470-p5	TTGCTAGGTGGGCAAAGGTAA	21	SL3.0ch08	+	393519	394005	New	487	42.9	-199.8	1	399	1051	511	765	477	666	797	682	667	936	1794	1025		396.949	957.975	444.635	725.606	617.531	736.255	685.243	803.132	826.804	1183.82	1135.01	891.006	middle
64	122	sly-miR9470-3p	TTTGGCTCATGGATTTTAGC	20	SL3.0ch08	+	393519	394005	Yes	487	42.9	-199.8	1	1243	1920	990	1363	990	1310	1516	1121	1506	1820	4209	2505		1236.61	1750.06	861.427	1292.81	1281.67	1448.19	1303.42	1320.1	1866.82	2301.88	2662.9	2177.53	high
65	123	sly-miR9471b-5p	GAGGTGCTCACTCAGCTAATA	21	SL3.0ch12	-	1979344	1979583	Yes	151	32.9	-76.6	1	114	204	129.5	122	93	107.5	39	36	51	187	207.5	108		113.414	185.944	112.682	115.718	120.399	118.84	33.5313	42.394	63.2189	236.512	131.279	93.8816	middle
65	124	sly-miR9471b-3p	TTGGCTGAGTGAGCATCACTG	21	SL3.0ch12	-	1979344	1979583	Yes	151	32.9	-76.6	1	2553	3286.5	2314	3201	1558.5	2277.5	2952	2103.5	2642	3035	4171.5	2628		2539.88	2995.61	2013.48	3036.16	2017.66	2517.75	2538.06	2477.11	3274.99	3838.57	2639.18	2284.45	high
66	125	sly-miR9471a-p5	TTTCTCAGGTGCTCACTCAGC	21	SL3.0ch12	-	1977733	1977913	New	151	39.2	-72.9	1	593	749	618.5	635	398	456.5	336	307	443	401	691.5	412		589.951	682.705	538.174	602.301	515.257	504.655	288.885	361.527	549.137	507.172	437.49	358.141	middle
66	126	sly-miR9471a-3p	TTGGCTGAGTGAGCATCACGG	21	SL3.0ch12	-	1977733	1977913	Yes	151	39.2	-72.9	1	2774	3275.5	2772	3370	1767.5	2355.5	2889	2159.5	3057	3004	4448.5	2695		2759.74	2985.58	2411.99	3196.46	2288.23	2603.98	2483.9	2543.05	3789.42	3799.36	2814.42	2342.69	high
67	127	sly-miR9472-p5	AGTAGACGTTGTGAATAATTGATA	24	SL3.0ch08	+	59087148	59087380	New	233	32.6	-84.4	1.1	17	29	30	18	13	0	19	5	8	6	26	16		16.9126	26.4332	26.1038	17.0731	16.83	0	16.3358	5.88806	9.9167	7.58861	16.4494	13.9084	middle
67	128	sly-miR9472-p3	TCAGACCTTTGTACACTTGTA	21	SL3.0ch08	+	59087148	59087380	New	233	32.6	-84.4	1.1	9	6	5	0	0	0	0	0	10	10	10	0		8.95373	5.46893	4.35064	0	0	0	0	0	12.3959	12.6477	6.32668	0	middle
68	129	sly-miR9473-5p	TGGCTGTAAATCTAAACTCGT	21	SL3.0ch07	+	3076463	3076581	Yes	118	34.5	-53.6	1.3	72	50	71	56	40	38	97	46	70	45	133	76		71.6299	45.5744	61.7791	53.1163	51.7846	42.0085	83.3984	54.1702	86.7711	56.9145	84.1449	66.0649	middle
68	130	sly-miR9473-3p	AAACGAGTTCAGATTTACAGC	21	SL3.0ch07	+	3076463	3076581	Yes	118	34.5	-53.6	1.3	7	14	5	8	0	0	0	0	6	0	9	5		6.96401	12.7608	4.35064	7.58804	0	0	0	0	7.43752	0	5.69401	4.34637	middle
69	131	sly-miR9474-p5	AACCCCGATAAAATCTAAGTTT	22	SL3.0ch08	-	62260205	62260583	New	379	34.6	-200	1.5	323	205	374	373	267	158	230	225	162	69	280	164		321.34	186.855	325.428	353.792	345.662	174.667	197.749	264.963	200.813	87.269	177.147	142.561	middle
69	132	sly-miR9474-p3	AAATGAGTGGCTAAGTCGATGGAG	24	SL3.0ch08	-	62260205	62260583	New	379	34.6	-200	1.5	438	300	534	591	428	292	243	260	168	118	374	177		435.748	273.447	464.648	560.566	554.095	322.802	208.926	306.179	208.251	149.243	236.618	153.862	middle
70	133	sly-miR9475-5p	AACGATCTCTACATTGTAGGC	21	SL3.0ch09	-	61619940	61621390	Yes	516	37	-781.2	1.5	456	309	336	382	247	266	428	376	250	247	564	414		453.656	281.65	292.363	362.329	319.77	294.06	367.985	442.782	309.897	312.398	356.825	359.88	middle
70	134	sly-miR9475-3p	CTACAATGTAGAGATCGTTTT	21	SL3.0ch09	-	61619940	61621390	Yes	516	37	-781.2	1.5	44	23	70	56	56	45	49	43	27	11	114	83		43.7738	20.9642	60.909	53.1163	72.4985	49.7469	42.1291	50.6373	33.4688	13.9124	72.1242	72.1498	middle
71	135	sly-miR9476-p5	TTGGTCTAGTCCTGCATCTTT	21	SL3.0ch01	-	87985676	87985784	New	109	35.8	-65.4	1.7	428	275	307	367	271	289	492	449	262	243	573	334		425.8	250.659	267.129	348.101	350.841	319.486	423.011	528.748	324.772	307.339	362.519	290.338	middle
71	136	sly-miR9476-3p	AAAAAAGATGCAGGACTAGAC	21	SL3.0ch01	-	87985676	87985784	Diff	109	35.8	-65.4	1.7	448	475	608	459	422	379	844	734	470	420	1477	909		445.697	432.957	529.038	435.364	546.328	418.98	725.652	864.367	582.606	531.202	934.451	790.17	middle
72	137	sly-miR9477-p5	TCAACTATCAGTTGTTCCCTTT	22	SL3.0ch06	+	43881272	43881504	New	233	38.2	-121.5	1.4	6	0	0	0	0	0	0	0	0	0	6	0		5.96916	0	0	0	0	0	0	0	0	0	3.79601	0	low
72	138	sly-miR9477-p3	GGAACAACTGATAGTTGAGGT	21	SL3.0ch06	+	43881272	43881504	New	233	38.2	-121.5	1.4	0	0	8	0	0	0	0	0	0	0	0	5		0	0	6.96102	0	0	0	0	0	0	0	0	4.34637	low
73	139	sly-miR9478-p5	ATCCAACTTTGAGAAAAGACTCGT	24	SL3.0ch11	+	53291085	53291289	New	205	32.2	-77.7	1.2	6	5	5	0	15	0	15	6	0	0	10	17		5.96916	4.55744	4.35064	0	19.4192	0	12.8967	7.06567	0	0	6.32668	14.7777	middle
73	140	sly-miR9478-3p	TTCGATGACATATTTGAGCCT	21	SL3.0ch11	+	53291085	53291289	Yes	205	32.2	-77.7	1.2	8	15	18	17	31	6	51	24	11	13	33	22		7.95887	13.6723	15.6623	16.1246	40.1331	6.63293	43.8487	28.2627	13.6355	16.442	20.878	19.124	middle
74	141	sly-miR9479-5p	TCCAGTCCTCTACCCTTCTCC	21	SL3.0ch05	+	65980874	65981123	Diff	250	45.6	-107.5	0.9	254	162	171	141	101	136	122	97	106	159	151	122		252.694	147.661	148.792	133.739	130.756	150.346	104.893	114.228	131.396	201.098	95.5329	106.051	middle
74	142	sly-miR9479-3p	AGAATGGTAGAGGGTCGGACC	21	SL3.0ch05	+	65980874	65981123	Diff	250	45.6	-107.5	0.9	134	133	119	56	27	43	53	40	42	34	50	94		133.311	121.228	103.545	53.1163	34.9546	47.536	45.5682	47.1045	52.0626	43.0021	31.6334	81.7118	middle
1	1	sly-miR156f-3p_stu	CTCACTTCTCTTTCTGTCAATC	22	SL3.0ch12	-	3275381	3275486	Yes	100	27.4	-32.5	1.1	0	23	15	11	13	10	0	15	10	0	8	6		0	20.9642	13.0519	10.4336	16.83	11.0549	0	17.6642	12.3959	0	5.06134	5.21565	middle
2	2	sly-miR156a_stu	TTGACAGAAGATAGAGAGCACA	22	SL3.0ch02	+	35865202	35865303	Diff	99	39.2	-46.1	1.2	129	132	169	132	88	86	161	111	138	123	253	182		128.337	120.317	147.052	125.203	113.926	95.0719	138.424	130.715	171.063	155.566	160.065	158.208	middle
2	3	sly-miR156a-p3_stu	GCTCTTTATTCTTCTGTCATC	21	SL3.0ch02	+	35865202	35865303	New	99	39.2	-46.1	1.2	6	0	9	0	0	0	6	0	13	0	0	0		5.96916	0	7.83115	0	0	0	5.15866	0	16.1146	0	0	0	middle
3	4	sly-miR156e-p3_stu	AGCTCTGCGTGCTCACGCTCTATC	24	SL3.0ch07	+	51301245	51301331	New	85	44.8	-40.2	1	0	0	0	0	0	0	0	0	0	0	5	0		0	0	0	0	0	0	0	0	0	0	3.16334	0	low
4	5	sly-miR160a-5p_stu	TGCCTGGCTCCCTGTATGCCACA	23	SL3.0ch02	-	26294357	26294438	Diff	80	48.8	-40.4	1	0	0	0	0	0	0	0	0	0	0	5	0		0	0	0	0	0	0	0	0	0	0	3.16334	0	low
5	6	sly-miR162a-5p_stu	GGAGGCAGCGGTTCATCGATC	21	SL3.0ch03	+	65922680	65922778	Yes	87	48.5	-42.5	0.9	1699	2803	1972	1999	1431	1758	256	200	158	332	538	320		1690.27	2554.9	1715.89	1896.06	1852.59	1943.45	220.103	235.522	195.855	419.903	340.375	278.168	high
5	7	sly-miR162a-p3_stu	AAGCGATCGATAAACCTCTGCATC	24	SL3.0ch03	+	65922680	65922778	New	87	48.5	-42.5	0.9	50	56	46	41	50	43	48	37	57	24	137	59		49.743	51.0434	40.0259	38.8887	64.7308	47.536	41.2693	43.5717	70.6565	30.3544	86.6755	51.2872	middle
6	8	sly-miR164-5p_stu	CTGGAGAAGCAGGGTACGTGCT	22	SL3.0ch06	+	39920929	39921025	Diff	87	40.2	-50.6	1.3	8	11	23	14	8	12	29	11	6	0	13	34		7.95887	10.0264	20.0129	13.2791	10.3569	13.2659	24.9335	12.9537	7.43752	0	8.22469	29.5553	middle
6	9	sly-miR164-p3_stu	AAGAATTTTGCATGTGCTCTAGCT	24	SL3.0ch06	+	39920929	39921025	New	87	40.2	-50.6	1.3	0	0	8	5	8	5	7	6	7	0	8	0		0	0	6.96102	4.74252	10.3569	5.52744	6.01844	7.06567	8.67711	0	5.06134	0	middle
7	10	sly-miR166a-5p_stu	GGAATGTTGTCTGGCTCGAGGA	22	SL3.0ch01	+	87281407	87281517	Diff	109	36	-44.2	1.1	21	40	29	21	10	23	0	0	0	0	26	5		20.892	36.4596	25.2337	19.9186	12.9462	25.4262	0	0	0	0	16.4494	4.34637	middle
7	11	sly-miR166a-3p_stu	CGTCGGACCAGGCTTCATTCCCC	23	SL3.0ch01	+	87281407	87281517	Diff	109	36	-44.2	1.1	0	0	0	0	0	2.5	0	0	0	0	3.5	0		0	0	0	0	0	2.76372	0	0	0	0	2.21434	0	low
9	13	sly-miR166b-p5_stu	GGAATGTTGTTTGGTTCGAAA	21	SL3.0ch06	+	36731260	36731353	New	94	35.1	-33.4	1	0	0	0	0	0	5	0	0	0	0	0	0		0	0	0	0	0	5.52744	0	0	0	0	0	0	low
10	14	sly-miR167b-3p_stu	GATCATGTGGCAGCATCACC	20	SL3.0ch09	+	64219824	64219916	Yes	86	45.2	-40.7	1	246	247	242	184	106	133	59	89	50	191	267	267		244.735	225.138	210.571	174.525	137.229	147.03	50.7269	104.808	61.9793	241.571	168.922	232.096	middle
11	15	sly-miR167d-3p_stu	AGATCATGTGGTTGCTTCACC	21	SL3.0ch09	+	68911057	68911131	Diff	73	37.3	-27.3	1	3473	3446	2782	2574	1191	1829	1143	968	910	2826	3651	2504		3455.15	3140.99	2420.7	2441.45	1541.89	2021.94	982.726	1139.93	1128.02	3574.23	2309.87	2176.66	high
12	16	sly-miR167c-3p_stu	GGTCATGCTCGGACAGCCTCACT	23	SL3.0ch09	+	64211055	64211137	Yes	81	44.6	-38	1	38	19	45	38	24	36	0	6	0	0	5	0		37.8046	17.3183	39.1558	36.0432	31.0708	39.7976	0	7.06567	0	0	3.16334	0	middle
13	17	sly-miR169g-p3_stu	GGCAGTCATCTATGGCTTTG	20	SL3.0ch08	+	57654656	57654748	New	89	38.7	-30.8	0.9	7	0	0	0	0	0	0	0	0	0	0	0		6.96401	0	0	0	0	0	0	0	0	0	0	0	low
14	18	sly-miR169a-3p_stu	GGCAGTCTCCTTGGCTACT	19	SL3.0ch03	+	5337562	5337679	Diff	116	41.5	-50.8	1	80	18	26	13	0	7	0	0	0	0	0	0		79.5887	16.4068	22.6233	12.3306	0	7.73841	0	0	0	0	0	0	middle
15	19	sly-miR171e-p5_rco	TGTTGGAATGGCTCAATCAAA	21	SL3.0ch03	-	62889263	62889338	New	76	36.8	-38	1.4	0	5	2.5	0	0	0	0	0	0	0	0	0		0	4.55744	2.17532	0	0	0	0	0	0	0	0	0	low
15	20	sly-miR171c_rco	CTGATTGAGCCGTGCCAATATC	22	SL3.0ch03	-	62889263	62889338	Diff	76	36.8	-38	1.4	198	152	296	174	204	159	380	258	152	87	243	266		196.982	138.546	257.558	165.04	264.102	175.773	326.715	303.824	188.417	110.035	153.738	231.227	middle
17	22	sly-miR172a-3p_stu	ATCAGAATCTTGATGATGCTGCAT	24	SL3.0ch11	+	2634616	2634731	Diff	110	25	-34.2	1.2	0	8	6	0	0	0	0	0	0	0	0	0		0	7.29191	5.22077	0	0	0	0	0	0	0	0	0	low
18	23	sly-miR172d-5p_stu	GGAGCATCATCAAGATTCACA	21	SL3.0ch05	+	64052593	64052685	Yes	87	39.8	-39.8	1.1	92	16	89	105	58	36	5	0	5	6	9	10		91.527	14.5838	77.4414	99.593	75.0877	39.7976	4.29889	0	6.19793	7.58861	5.69401	8.69274	middle
18	24	sly-miR172d-3p_stu	GGAATCTTGATGATGCTGCAG	21	SL3.0ch05	+	64052593	64052685	Yes	87	39.8	-39.8	1.1	275	93	338	685	254	153	102	227	277	71	184	120		273.586	84.7685	294.103	649.726	328.832	169.14	87.6973	267.318	343.366	89.7985	116.411	104.313	middle
19	25	sly-miR319-p5_stu	TGCTGCTGAATCATTGGTTC	20	SL3.0ch03	+	69225769	69225946	New	176	45.5	-80.7	1	21	6	0	5	0	0	0	0	6	0	0	0		20.892	5.46893	0	4.74252	0	0	0	0	7.43752	0	0	0	middle
19	26	sly-miR319-3p_stu	TTGGACTGAAGGGTTTCCTTC	21	SL3.0ch03	+	69225769	69225946	Diff	176	45.5	-80.7	1	68	16	28	35	13	7	5	15	51	25	96	18		67.6504	14.5838	24.3636	33.1977	16.83	7.73841	4.29889	17.6642	63.2189	31.6192	60.7361	15.6469	middle
20	27	sly-miR384-5p_stu	TTGGCATTCTGTCCACCTCCC	21	SL3.0ch01	+	92656442	92656501	Diff	58	58.3	-30.1	0.9	8	7	0	0	5	8	6	9	0	6	14	12		7.95887	6.38042	0	0	6.47308	8.8439	5.15866	10.5985	0	7.58861	8.85735	10.4313	middle
21	28	sly-miR393-5p_stu	TCCAAAGGGATCGCATTGATCC	22	SL3.0ch03	+	3107530	3107606	Yes	75	42.9	-39.2	1.2	1261	844	1411	1341	898	944	2423	1941	1214	958	1944	2301		1254.52	769.297	1227.75	1271.94	1162.56	1043.58	2083.24	2285.75	1504.86	1211.65	1229.91	2000.2	high
21	29	sly-miR393-3p_stu	ATCATGCGATCTCTTCGGAAT	21	SL3.0ch03	+	3107530	3107606	Yes	75	42.9	-39.2	1.2	61	57	55	80	45	48	55	78	58	75	126	97		60.6864	51.9549	47.857	75.8804	58.2577	53.0634	47.2878	91.8538	71.896	94.8576	79.7162	84.3196	middle
22	30	sly-miR395e-p5_stu	GTTCCCTTGACCGCTTCATT	20	SL3.0ch02	-	33492436	33492504	New	67	49.3	-32.4	1	9	0	0	0	0	0	0	0	0	0	0	0		8.95373	0	0	0	0	0	0	0	0	0	0	0	low
23	31	sly-miR398a-5p_stu	GGGTTGATTTGAGAACATATG	21	SL3.0ch11	-	50593777	50593867	Yes	89	35.2	-33.5	1	8068	14541	9998	9414	7354	9119	148	196	102	1581	2782	1671		8026.52	13254	8699.54	8929.22	9520.6	10080.9	127.247	230.812	126.438	1999.6	1760.08	1452.56	high
23	32	sly-miR398a-3p_stu	TATGTTCTCAGGTCGCCCCTA	21	SL3.0ch11	-	50593777	50593867	Diff	89	35.2	-33.5	1	65125	214912	229047	103353	141028	164026	183097	125630	189313	160596	210032	132531		64790.2	195890	199300	98030.8	182577	181329	157423	147943	234670	203117	132881	115206	high
24	33	sly-miR399a-5p_stu	GGGCTACTCTCTATTGGCATG	21	SL3.0ch03	-	3842720	3842800	Yes	76	46.9	-38.6	1	28.75	115.5	35.75	34.25	27.75	6.75	2.25	2.25	0	22.75	8	18.5		28.6022	105.277	31.1071	32.4863	35.9256	7.46204	1.9345	2.64963	0	28.7735	5.06134	16.0816	middle
24	34	sly-miR399j-3p_stu	TGCCAAAGGAGAGCTGCCCTG	21	SL3.0ch03	-	3842720	3842800	Diff	76	46.9	-38.6	1	34	96.8333	32.8333	59.6667	51.5	41.5	25.8333	36.1667	23.1667	48	48.3333	53.1667		33.8252	88.2625	28.5692	56.5941	66.6727	45.8777	22.2109	42.5903	28.7171	60.7088	30.579	46.2164	middle
25	36	sly-miR399a_nta	CGCCAAAGGAGAGCTGCCCTG	21	SL3.0ch03	-	3990476	3990588	Yes	108	44.2	-47	0.9	21	65.5	20.5	40	32.5	28.5	14.5	23.5	10.5	17	22	25.5		20.892	59.7025	17.8376	37.9402	42.075	31.5064	12.4668	27.6739	13.0157	21.501	13.9187	22.1665	middle
28	41	sly-miR408a-5p_stu	ACAGGGACGAGGCAGCGCATG	21	SL3.0ch01	-	90909461	90909531	Yes	69	49.3	-37.1	1.1	1750	1335	1786	1147	907	759	431	535	179	677	1811	672		1741	1216.84	1554.05	1087.93	1174.22	839.065	370.564	630.023	221.886	856.248	1145.76	584.152	middle
28	42	sly-miR408a-3p_stu	TGCACAGCCTCTTCCCTGG	19	SL3.0ch01	-	90909461	90909531	Diff	69	49.3	-37.1	1.1	2867	1112	1477	2274	884	1296	685	1605	307	1112	1434	827		2852.26	1013.58	1285.18	2156.9	1144.44	1432.71	588.948	1890.07	380.553	1406.42	907.246	718.89	high
29	43	sly-miR408b-5p_stu	ACGGGGACGAGCCAGAGCATG	21	SL3.0ch01	-	90917974	90918057	Diff	82	53.6	-37.4	0.8	9554	17236	8804	5521	3418	5045	1420	1419	2753	7483	9532	4320		9504.88	15710.4	7660.61	5236.69	4424.99	5577.18	1220.88	1671.03	3412.58	9464.26	6030.59	3755.27	high
29	44	sly-miR408b-3p_stu	TGCACTGCCTCTTCCCTGGCT	21	SL3.0ch01	-	90917974	90918057	Yes	82	53.6	-37.4	0.8	69948	106808	60220	43547	26893	31106	15699	15432	38978	54892	49529	28282		69588.4	97354.3	52399.1	41304.5	34816.1	34387.3	13497.6	18172.9	48316.6	69425.6	31335.4	24584.8	high
30	45	sly-miR477b-5p_stu	ACTCTCCCTCAAAGGCTTCTG	21	SL3.0ch01	+	86753444	86753514	Yes	69	45.1	-30.9	1	64	21	47	51	28	37	49	59	26	16	53	31		63.671	19.1413	40.896	48.3737	36.2492	40.903	42.1291	69.4791	32.2293	20.2363	33.5314	26.9475	middle
30	46	sly-miR477b-3p_stu	AGAGGTCTTTCGAGTGAGAGTG	22	SL3.0ch01	+	86753444	86753514	Diff	69	45.1	-30.9	1	31	7	45	22	17	28	24	27	9	9	21	36		30.8406	6.38042	39.1558	20.8671	22.0085	30.9537	20.6347	31.7955	11.1563	11.3829	13.286	31.2939	middle
31	47	sly-miR477a-5p_stu	CCTCTCCCTCAAGGGCTTCTC	21	SL3.0ch01	+	86753328	86753396	Yes	65	52.2	-32.1	0.9	12	0	17	9	0	15	9	15	0	0	13	0		11.9383	0	14.7922	8.53654	0	16.5823	7.738	17.6642	0	0	8.22469	0	middle
32	48	sly-miR530_stu	TGCATTTGCACCTGCACCTTA	21	SL3.0ch09	+	1677601	1677681	Diff	79	44.4	-42.4	1.2	630	604	931	1981	868	1686	1656	1290	529	359	2133	913		626.761	550.539	810.089	1878.99	1123.73	1863.85	1423.79	1519.12	655.741	454.052	1349.48	793.648	middle
33	49	sly-miR827-5p_stu	TTTGTTGATGGTCATCTATTC	21	SL3.0ch12	+	66434454	66434560	Yes	103	30.8	-42	1.3	6	26	0	11	10	7	0	0	15	0	8	11		5.96916	23.6987	0	10.4336	12.9462	7.73841	0	0	18.5938	0	5.06134	9.56202	middle
33	50	sly-miR827-3p_stu	TTAGATGAACATCAACAAACA	21	SL3.0ch12	+	66434454	66434560	Yes	103	30.8	-42	1.3	43	186	53	56	35	13	45	24	93	51	115	104		42.7789	169.537	46.1168	53.1163	45.3115	14.3713	38.69	28.2627	115.282	64.5031	72.7568	90.4045	middle
34	51	sly-miR1886a_stu	ATGGTATCGTGAGATGGAATCAGC	24	SL3.0ch09	+	61993363	61993432	Diff	68	38.6	-31.4	1.2	13	22	30	13	23	17	60	26	13	6	28	12		12.9332	20.0528	26.1038	12.3306	29.7762	18.7933	51.5866	30.6179	16.1146	7.58861	17.7147	10.4313	middle
35	52	sly-miR2916-p5_peu	TACCGTCCTAGTCTCAACCATA	22	SL3.0ch09	+	40511926	40512016	New	35	56	-25.7	0.5	4308	5504	5051	4892	3100	4000	6011	4265	4595	6206	6145	5210		4285.85	5016.83	4395.02	4640.09	4013.31	4421.95	5168.12	5022.52	5695.9	7849.15	3887.75	4528.92	high
35	53	sly-miR2916-p3_peu	AGGGATCGGCGGATGTTGCTT	21	SL3.0ch09	+	40511926	40512016	New	35	56	-25.7	0.5	9338	9815	9706	9037	5166	7186	9444	6698	7109	11092	9452	8261		9290	8946.26	8445.46	8571.64	6687.98	7944.03	8119.74	7887.65	8812.22	14028.8	5979.98	7181.08	high
36	54	sly-miR3627-5p_stu	TCGCAGGAGAGATGGCACTTG	21	SL3.0ch02	+	50592676	50592758	Diff	81	43.4	-27.9	0.8	138	189	109	98	41	89	27	85	83	197	148	116		137.291	172.271	94.844	92.9535	53.0792	98.3884	23.214	100.097	102.886	249.159	93.6349	100.836	middle
36	55	sly-miR3627-3p_stu	AAGTGCCTCTGTCTTTCGACA	21	SL3.0ch02	+	50592676	50592758	Yes	81	43.4	-27.9	0.8	33	56	40	23	15	27	0	8	21	37	81	17		32.8304	51.0434	34.8051	21.8156	19.4192	29.8482	0	9.4209	26.0313	46.7964	51.2461	14.7777	middle
37	56	sly-miR5303d-p3_stu	ACTACTTTTGGAGGATCCGACACG	24	SL3.0ch06	-	35852721	35852774	New	47	48.1	-31.2	1.2	0	0	0	0	0	0	9	0	0	0	0	0		0	0	0	0	0	0	7.738	0	0	0	0	0	low
38	57	sly-miR6025_stu	TACCAATAATTGAGATAACATC	22	SL3.0ch04	-	421924	422075	Diff	126	28.3	-50.8	1.2	200	389	362	179	206	222	460	310	313	201	782	457		198.972	354.569	314.986	169.782	266.691	245.418	395.498	365.06	387.991	254.218	494.746	397.258	middle
38	58	sly-miR6025-p3_stu	TTATTGAACCTTGATGTTATC	21	SL3.0ch04	-	421924	422075	New	126	28.3	-50.8	1.2	84	143	122	106	61	68	106	100	113	122	225	156		83.5682	130.343	106.156	100.542	78.9715	75.1732	91.1364	117.761	140.073	154.302	142.35	135.607	middle
39	59	sly-miR7982a-p5_stu	AAAAGGTGAGATTCTGAGATGGGT	24	SL3.0ch01	-	90872362	90872449	New	86	26.1	-21	0.9	0	6	18	12	19	13	19	10	11	0	23	21		0	5.46893	15.6623	11.3821	24.5977	14.3713	16.3358	11.7761	13.6355	0	14.5514	18.2548	middle
39	60	sly-miR7982a-p3_stu	AGATTCTGAGATGGGTCAATATGC	24	SL3.0ch01	-	90872362	90872449	New	86	26.1	-21	0.9	0	0	7	0	7	5	6	0	0	0	12	0		0	0	6.0909	0	9.06231	5.52744	5.15866	0	0	0	7.59202	0	low
40	61	sly-miR7983-p5_stu	AGCGACATTGGTTCTAATGACACT	24	SL3.0ch12	-	59787548	59787607	New	58	33.3	-26.9	1.3	149	177	337	168	261	241	510	205	179	33	375	249		148.234	161.334	293.233	159.349	337.895	266.422	438.487	241.411	221.886	41.7373	237.251	216.449	middle
40	62	sly-miR7983-p3_stu	ATGACACTTAACTAATGCCGGTA	23	SL3.0ch12	-	59787548	59787607	New	58	33.3	-26.9	1.3	59	128	118	95	183	93	342	115	101	44	219	194		58.6967	116.671	102.675	90.108	236.915	102.81	294.044	135.425	125.198	55.6498	138.554	168.639	middle
41	63	sly-miR7984b-p5_stu	TTTTAAAGGTATATATGTGCC	21	SL3.0ch09	+	5117954	5118150	New	187	28.4	-77.5	1.4	0	0	0	0	0	0	0	0	0	0	0	2.5		0	0	0	0	0	0	0	0	0	0	0	2.17319	low
41	64	sly-miR7984b-p3_stu	ATATACCTTTAAAATACACTATT	23	SL3.0ch09	+	5117954	5118150	New	187	28.4	-77.5	1.4	0	0	5	0	5	7	16	0	0	0	0	0		0	0	4.35064	0	6.47308	7.73841	13.7564	0	0	0	0	0	middle
42	65	sly-miR7984c-p5_stu	GTAGACATCATAAATATTGCATC	23	SL3.0ch11	-	7299766	7299967	New	198	32.2	-101.6	1.6	0	0	7	0	5	0	11	0	0	0	17	7.5		0	0	6.0909	0	6.47308	0	9.45755	0	0	0	10.7554	6.51956	middle
42	66	sly-miR7984c-p3_stu	AAAGGTCCTCCATAAAATTTGGTA	24	SL3.0ch11	-	7299766	7299967	New	198	32.2	-101.6	1.6	0	0	0	0	0	0	6	0	0	0	0	0		0	0	0	0	0	0	5.15866	0	0	0	0	0	low
43	67	sly-miR7985-p5_stu	AGGTCGAGCTCGTCGCACCAGGCT	24	SL3.0ch01	+	84488420	84488471	New	45	61.5	-16.6	0.5	0	6	0	0	7	6	7	0	0	0	10	0		0	5.46893	0	0	9.06231	6.63293	6.01844	0	0	0	6.32668	0	low
44	68	sly-miR8005a-p5_stu	GGGTTTAGGGTTTAGGGT	18	SL3.0ch01	+	98368616	98368741	New	13	46.8	-0.8	0	0	0	0	0	0	0	11	9	0	0	9	0		0	0	0	0	0	0	9.45755	10.5985	0	0	5.69401	0	middle
44	69	sly-miR8005a-p3_stu	TAGGGTTTAGGGTTTAGGGTT	21	SL3.0ch01	+	98368616	98368741	New	13	46.8	-0.8	0	31	38	75	97	40	42	95	83	47	6	51	51		30.8406	34.6366	65.2596	92.005	51.7846	46.4305	81.6789	97.7418	58.2606	7.58861	32.2661	44.333	middle
45	70	sly-miR8006-p5_stu	ATCTGCATACCATTTACGATAGTT	24	SL3.0ch12	-	1632672	1632894	New	221	37.7	-122.7	1.5	21	42	92	43	50	52	118	70	39	37	114	60		20.892	38.2825	80.0518	40.7857	64.7308	57.4854	101.454	82.4329	48.3439	46.7964	72.1242	52.1565	middle
46	71	sly-miR8007b-p5_stu	AAACAAGTCTATCTTTGATCGTAA	24	SL3.0ch09	-	65336194	65336409	New	112	23.1	-46.4	0.9	0	0	18	8	6	14	13	6	0	0	15	0		0	0	15.6623	7.58804	7.76769	15.4768	11.1771	7.06567	0	0	9.49002	0	middle
46	72	sly-miR8007b-p3_stu	AAATATATAAATTTCATTTCAAAA	24	SL3.0ch09	-	65336194	65336409	New	112	23.1	-46.4	0.9	0	0	0	0	0	0	0	7	0	0	0	0		0	0	0	0	0	0	0	8.24329	0	0	0	0	low
47	73	sly-miR8025-3p_stu	TTTAATTGAATGCCAAGTGTG	21	SL3.0ch12	+	62346205	62346338	Diff	129	26.1	-43	1.2	7	0	0	5	0	0	0	0	0	0	5	0		6.96401	0	0	4.74252	0	0	0	0	0	0	3.16334	0	low
48	74	sly-miR8026-p3_stu	AGGGAGGACCAATTTATAGAGGTT	24	SL3.0ch08	+	21633207	21633282	New	43	40.8	-13.7	0.4	0	0	0	0	0	0	0	5	0	0	0	0		0	0	0	0	0	0	0	5.88806	0	0	0	0	low
49	75	sly-miR8030-5p_stu	TCGGGTTGGTTTGGTCTCGGG	21	SL3.0ch09	+	58985871	58985927	Diff	55	38.6	-20.9	1	0	0	0	0	5	0	5	7	0	0	9	0		0	0	0	0	6.47308	0	4.29889	8.24329	0	0	5.69401	0	low
50	76	sly-miR8032d-p3_stu	TTCAGTGTGAGTTGGTGCGATT	22	SL3.0ch09	+	31306437	31306484	New	42	54.2	-11.3	0.4	16	27	32	27	19	31	63	38	8	16	137	38		15.9177	24.6102	27.8441	25.6096	24.5977	34.2701	54.166	44.7493	9.9167	20.2363	86.6755	33.0324	middle
51	77	sly-miR8033-5p_stu	TTCCAAAGCTGCAGAAATGAG	21	SL3.0ch01	+	90484859	90484922	Diff	60	28.1	-30.1	1.7	27	28	48	20	27	17	24	22	10	7	44	22		26.8612	25.5217	41.7661	18.9701	34.9546	18.7933	20.6347	25.9075	12.3959	8.85337	27.8374	19.124	middle
52	78	sly-miR8051-5p_stu	AGTATGGTAGAAAGATTCA	19	SL3.0ch03	-	28017848	28017891	Diff	42	27.3	-16.5	1.4	0	0	6	5	0	0	0	0	0	0	0	0		0	0	5.22077	4.74252	0	0	0	0	0	0	0	0	low
1	1	sly-miR156a_stu	TTGACAGAAGATAGAGGGCAC	21	SL3.0ch02	+	53114938	53115031	Diff	88	38.3	-48.3	1.3	4.5	5.5	0	3	0	0	4	3	6	3	6	4.5		4.47687	5.01319	0	2.84551	0	0	3.43911	3.53284	7.43752	3.7943	3.79601	3.91174	low
1	2	sly-miR156g-3p_mtr	GCTCTCTATTCTTCTGTCATC	21	SL3.0ch02	+	53114938	53115031	Diff	88	38.3	-48.3	1.3	0	0	2.5	0	0	0	0	0	0	0	0	0		0	0	2.17532	0	0	0	0	0	0	0	0	0	low
2	3	sly-miR156a_stu	CTGACAGAAGATAGAGAGCAC	21	SL3.0ch06	-	42968372	42968509	Diff	132	37	-55.9	1.1	39.5	43.5	25	42	34	30	79	52	50	54	80	80.5		39.2969	39.6498	21.7532	39.8372	44.0169	33.1646	67.9224	61.2358	61.9793	68.2974	50.6134	69.9766	middle
2	4	sly-miR157d-3p_aly	GCTCTCTATGCTTCCGTCATC	21	SL3.0ch06	-	42968372	42968509	Diff	132	37	-55.9	1.1	692	448	732.5	548	388	489	389	226	224	167	341	222		688.443	408.347	637.369	519.781	502.311	540.583	334.453	266.14	277.667	211.216	215.74	192.979	middle
3	5	sly-miR156f-p5_stu	CTGGCAGAAGAGAGTGAGCA	20	SL3.0ch07	+	324022	324227	New	203	39.3	-90.3	1.1	126.5	353.5	175.5	165.5	99	153.5	174.5	126	366	380	358	247		125.85	322.211	152.707	156.978	128.167	169.692	150.031	148.379	453.689	480.612	226.495	214.711	middle
3	6	sly-miR156c-3p_ath	GCTCACTTCTCATTCTGTCAGA	22	SL3.0ch07	+	324022	324227	Diff	203	39.3	-90.3	1.1	93	245	132.5	79	82	86	40	23	39	41	96.5	46		92.5219	223.315	115.292	74.9319	106.158	95.0719	34.3911	27.0851	48.3439	51.8555	61.0525	39.9866	middle
4	7	sly-miR156f-3p_stu	TCACTTCTCTTTCTGTCAATCT	22	SL3.0ch12	-	3275460	3275589	Diff	124	31.5	-50.7	1.2	0	0	8.5	3	9	5	0	0	0	0	7.5	5		0	0	7.39609	2.84551	11.6515	5.52744	0	0	0	0	4.74501	4.34637	middle
5	8	sly-miR156f_ppe	GTGGTTGACAGAAGATAGAGAGCAC	25	SL3.0ch02	+	35865178	35865329	Diff	146	35.5	-67.6	1.3	0	0	0	0	0	5	9	0	9	0	0	0		0	0	0	0	0	5.52744	7.738	0	11.1563	0	0	0	middle
6	9	sly-miR156a_gma	TGACAGAAGAGAGTGAGCACT	21	SL3.0ch08	-	51977485	51977596	Diff	106	45.5	-63.6	1.2	0	0	0	2.5	0	0	8	0	0	0	6	4		0	0	0	2.37126	0	0	6.87822	0	0	0	3.79601	3.4771	low
8	10	sly-miR160a_vvi	TGCCTGGCTCCCTGTATGCCG	21	SL3.0ch02	-	26294410	26294504	Diff	89	50.5	-46.1	1	231	51	96	83	111	181	190	152	82	45	72	50		229.812	46.4859	83.5323	78.7259	143.702	200.093	163.358	178.997	101.646	56.9145	45.5521	43.4637	middle
9	11	sly-miR162-5p_bra	GGAGGCAGCGGTTGATCGATC	21	SL3.0ch03	+	65922672	65922781	Diff	104	50.9	-49.7	0.9	0	0	0	0	0	2.5	0	0	0	0	0	0		0	0	0	0	0	2.76372	0	0	0	0	0	0	low
9	12	sly-miR162a_ptc	TCGATAAACCTCTGCATCCAGT	22	SL3.0ch03	+	65922672	65922781	Diff	104	50.9	-49.7	0.9	146.5	236.5	209.5	178.5	185	156.5	111	62	106	48.5	161	100.5		145.747	215.567	182.292	169.308	239.504	173.009	95.4353	73.012	131.396	61.3412	101.86	87.3621	middle
11	13	sly-miR164c-5p_ath	CTGGAGAAGCAGGGCACGTGCA	22	SL3.0ch01	+	89848666	89848797	Diff	126	42.4	-62.9	1.1	155	90	151	119	107	163	209	108	81	43	138	120		154.203	82.034	131.389	112.872	138.524	180.194	179.693	127.182	100.407	54.385	87.3082	104.313	middle
12	14	sly-miR164d-p3_cpa	TTGCACGTGCCCTGCTTCTCC	21	SL3.0ch01	-	89848598	89848727	New	124	43.1	-56.6	1	9	7	0	20	10	12	5	6	5	0	0	5		8.95373	6.38042	0	18.9701	12.9462	13.2659	4.29889	7.06567	6.19793	0	0	4.34637	middle
13	15	sly-miR166g-p5_nta	AGAATGTTGTCTGGTTCGTG	20	SL3.0ch03	-	292942	293021	New	74	41.2	-29.2	0.9	14	8	14	7	0	0	0	5	0	0	25	0		13.928	7.29191	12.1818	6.63953	0	0	0	5.88806	0	0	15.8167	0	middle
13	16	sly-miR166a-3p_ath	TCTCGGACCAGGCTTCATTCC	21	SL3.0ch03	-	292942	293021	Diff	74	41.2	-29.2	0.9	3872	2454	2843	2760	2737	3485	5421	4042	2773	1848	5094	3184		3852.09	2236.79	2473.77	2617.87	3543.36	3852.62	4660.85	4759.91	3437.37	2337.29	3222.81	2767.77	high
14	17	sly-miR166b_stu	TCGGACCAGGCTTCATTCCCT	21	SL3.0ch06	-	2514845	2514961	Diff	111	38.5	-50.3	1.1	456	224	205	198	191	273	278	323	231	174	478	250		453.656	204.173	178.376	187.804	247.272	301.798	239.018	380.369	286.345	220.07	302.415	217.319	middle
15	18	sly-miR167a-5p_ath	TGAAGCTGCCAGCATGATCTT	21	SL3.0ch06	-	49384224	49384345	Diff	116	41.8	-47.7	0.9	472	420	406.5	399.5	315.5	479	891.5	439.5	317	319.5	761.5	554		469.574	382.825	353.707	378.928	408.451	529.529	766.492	517.561	392.949	404.093	481.777	481.578	middle
17	19	sly-miR167a-5p_ath	ATGAAGCTGCCAGCATGATCTA	22	SL3.0ch09	+	64211050	64211140	Diff	85	45.1	-42.5	1	44.5	56	48.5	47.5	32	60.5	97.5	65.5	32.5	55.5	80	83		44.2712	51.0434	42.2012	45.054	41.4277	66.882	83.8283	77.1336	40.2866	70.1946	50.6134	72.1498	middle
18	20	sly-miR169a-5p_ath	CAGCCAAGGATGACTTGCCGACTT	24	SL3.0ch01	-	46680722	46680874	Diff	144	26.8	-66.4	1.6	20.5	36.5	47	8	25.5	9	49	5	10.5	0	11.5	0		20.3946	33.2693	40.896	7.58804	33.0127	9.94939	42.1291	5.88806	13.0157	0	7.27568	0	middle
18	21	sly-miR169g-p3_mes	GTTGGCAAGTGGTCCTTGGCTA	22	SL3.0ch01	-	46680722	46680874	New	144	26.8	-66.4	1.6	122	270	328	56	134	29	162	38	63	5	52	53		121.373	246.102	285.402	53.1163	173.478	32.0591	139.284	44.7493	78.094	6.32384	32.8987	46.0715	middle
19	22	sly-miR169j-p5_ptc	TGATAGCCAAGGATGACTGGC	21	SL3.0ch03	-	5344920	5345067	New	142	39.9	-60.3	1	0	0	0	0	0	5	0	0	0	0	0	5		0	0	0	0	0	5.52744	0	0	0	0	0	4.34637	low
19	23	sly-miR169ab-p3_mes	GGCAGTCTCCTTTGGCTACTC	21	SL3.0ch03	-	5344920	5345067	New	142	39.9	-60.3	1	19	0	0	0	0	0	0	0	0	0	0	0		18.9023	0	0	0	0	0	0	0	0	0	0	0	middle
20	24	sly-miR169a_mtr	CAGCCAAGGATGACTTGCCGAC	22	SL3.0ch02	+	50950680	50950833	Diff	150	40.9	-68	1.1	0	6.5	3	0	2.5	0	0	0	0	0	0	0		0	5.92468	2.61038	0	3.23654	0	0	0	0	0	0	0	low
21	25	sly-miR169d-3p_stu	AGCAGGTCATCTTTAGCTAGCT	22	SL3.0ch07	+	2174788	2174965	Diff	172	41	-75.1	1	14	0	14	6	8	5	14	8	5	0	12	22		13.928	0	12.1818	5.69103	10.3569	5.52744	12.0369	9.4209	6.19793	0	7.59202	19.124	middle
22	26	sly-miR169a-p5_ptc	CCAAGGATGACTTGCCGACTT	21	SL3.0ch07	-	2171753	2171941	New	184	32.3	-73.5	1.2	2.5	0	3	0	0	0	7	0	2.5	0	2.5	0		2.48715	0	2.61038	0	0	0	6.01844	0	3.09897	0	1.58167	0	low
23	27	sly-miR171a-5p_stu	TATTGGCTTGGTTCACTCAGA	21	SL3.0ch02	-	33887554	33887649	Diff	90	33.3	-27.2	0.8	0	0	0	0	2.5	0	0	0	0	0	0	0		0	0	0	0	3.23654	0	0	0	0	0	0	0	low
23	28	sly-miR171c-3p_stu	TGATTGAGCCGTGTCAATATC	21	SL3.0ch02	-	33887554	33887649	Yes	90	33.3	-27.2	0.8	99	59	91.5	126	64	72	168.5	122	83.5	62	126.5	120		98.4911	53.7778	79.6167	119.512	82.8554	79.5951	144.873	143.669	103.506	78.4156	80.0325	104.313	middle
25	29	sly-miR171m-p5_mdm	TGATGTTGGAATGGCTCAATC	21	SL3.0ch03	-	62889185	62889291	New	101	29.9	-47.8	1.5	8	8	0	5	0	5	0	0	15	11	13	0		7.95887	7.29191	0	4.74252	0	5.52744	0	0	18.5938	13.9124	8.22469	0	middle
25	30	sly-miR171b-3p_ath	TGAGCCGTGCCAATATCATCT	21	SL3.0ch03	-	62889185	62889291	Diff	101	29.9	-47.8	1.5	45.5	73	48	68	12.5	32.5	80	52.5	62	56	81.5	49		45.2661	66.5387	41.7661	64.4983	16.1827	35.9283	68.7822	61.8246	76.8544	70.827	51.5625	42.5944	middle
26	31	sly-miR171a_gma	TTGAGCCGTGCCAATATCACGA	22	SL3.0ch02	-	45338687	45338778	Diff	86	35.9	-42.9	1.3	0	0	0	3	0	0	8.5	0	0	0	11.5	8		0	0	0	2.84551	0	0	7.30811	0	0	0	7.27568	6.9542	low
28	32	sly-miR171a-3p_ath	CTGATTGAGCCGCGCCAATATC	22	SL3.0ch12	-	519750	519848	Diff	93	40.4	-54.8	1.4	12	8	14	10	10	9	63	46	31	14	31	20.5		11.9383	7.29191	12.1818	9.48505	12.9462	9.94939	54.166	54.1702	38.4272	17.7067	19.6127	17.8201	middle
29	33	sly-miR172b-5p_ath	GCAGCACCATTAAGATTCACA	21	SL3.0ch05	+	66041786	66041908	Diff	117	34.1	-46.7	1.1	109	75	159	237	104	170	31	25	32	20	60	26		108.44	68.3617	138.35	224.796	134.64	187.933	26.6531	29.4403	39.6668	25.2954	37.9601	22.6011	middle
29	34	sly-miR172a_ath	AGAATCTTGATGATGCTGCATT	22	SL3.0ch05	+	66041786	66041908	Diff	117	34.1	-46.7	1.1	70	87	83.5	52	57.5	63	52	67.5	32	29.5	101	73.5		69.6401	79.2995	72.6557	49.3222	74.4404	69.6457	44.7084	79.4888	39.6668	37.3106	63.8995	63.8917	middle
30	35	sly-miR172c-5p_mtr	GCAGCATCATCAAGATTCACA	21	SL3.0ch11	+	2634593	2634748	Diff	152	28.8	-56.7	1.3	5	7	9.5	8	2.5	4.5	5	3	5	3	8	2.5		4.9743	6.38042	8.26622	7.58804	3.23654	4.97469	4.29889	3.53284	6.19793	3.7943	5.06134	2.17319	low
30	36	sly-miR172a_ath	AGAATCTTGATGATGCTGCATA	22	SL3.0ch11	+	2634593	2634748	Diff	152	28.8	-56.7	1.3	70	87	83.5	52	57.5	63	52	67.5	32	29.5	101	73.5		69.6401	79.2995	72.6557	49.3222	74.4404	69.6457	44.7084	79.4888	39.6668	37.3106	63.8995	63.8917	middle
31	37	sly-miR172e-3p_ath	GGAATCTTGATGATGCTGCAT	21	SL3.0ch05	+	64052572	64052703	Yes	126	38.6	-52.8	1	8	5	6	19	10	10	9	12	12	7	13	13		7.95887	4.55744	5.22077	18.0216	12.9462	11.0549	7.738	14.1313	14.875	8.85337	8.22469	11.3006	middle
32	38	sly-miR172f-p3_cme	GAATCTTGATTATGCCACA	19	SL3.0ch06	-	46670239	46670384	New	140	35.6	-45.3	0.9	5	5	0	0	0	0	0	0	0	0	0	0		4.9743	4.55744	0	0	0	0	0	0	0	0	0	0	low
34	40	sly-miR172a_ath	AGAATCTTGATGATGCTGCATC	22	SL3.0ch11	+	54692223	54692372	Diff	147	28	-51.5	1.2	70	87	83.5	52	57.5	63	52	67.5	32	29.5	101	73.5		69.6401	79.2995	72.6557	49.3222	74.4404	69.6457	44.7084	79.4888	39.6668	37.3106	63.8995	63.8917	middle
35	41	sly-miR172k_gma	TGAATCTTGATGATGCTGCAT	21	SL3.0ch11	-	2634491	2634648	Yes	152	28.5	-54.1	1.2	62	84	124	171	66	92	82	93	101	49	130	120		61.6813	76.5651	107.896	162.194	85.4446	101.705	70.5018	109.518	125.198	61.9736	82.2469	104.313	middle
36	42	sly-miR390a-5p_ath	AAGCTCAGGAGGGATAGCGCCT	22	SL3.0ch09	+	8388436	8388550	Diff	109	42.6	-57.3	1.2	0	0	0	0	0	0	0	0	0	0	6	6		0	0	0	0	0	0	0	0	0	0	3.79601	5.21565	low
36	43	sly-miR390b-3p_aly	CGCTATCTATCCTGAGTTTCA	21	SL3.0ch09	+	8388436	8388550	Diff	109	42.6	-57.3	1.2	0	7	7	0	0	0	6	0	0	5	0	0		0	6.38042	6.0909	0	0	0	5.15866	0	0	6.32384	0	0	low
37	44	sly-miR390a-5p_ath	AAGCTCAGGAGGGATAGCACCG	22	SL3.0ch10	-	59447997	59448115	Diff	113	42.9	-52.4	1	6	0	0	0	0	0	0	0	0	0	0	0		5.96916	0	0	0	0	0	0	0	0	0	0	0	low
37	45	sly-miR390b-3p_ath	CGCTATCCATCCTGAGTTCT	20	SL3.0ch10	-	59447997	59448115	Diff	113	42.9	-52.4	1	68	11	109	63	45	52	16	41	15	14	36	23		67.6504	10.0264	94.844	59.7558	58.2577	57.4854	13.7564	48.2821	18.5938	17.7067	22.7761	19.9933	middle
38	46	sly-miR393a-5p_ath	TTCCAAAGGGATCGCATTGATC	22	SL3.0ch03	+	3107518	3107616	Diff	93	42.4	-51	1.2	68	63	87	94	74	52	98	101	66	58	78	118		67.6504	57.4238	75.7011	89.1594	95.8015	57.4854	84.2582	118.939	81.8127	73.3565	49.3481	102.574	middle
38	47	sly-miR393-p3_ghr	TCATGCGATCTCTTCGGAATT	21	SL3.0ch03	+	3107518	3107616	New	93	42.4	-51	1.2	0	0	7	6	0	0	8	7	8	5	0	8		0	0	6.0909	5.69103	0	0	6.87822	8.24329	9.9167	6.32384	0	6.9542	low
39	48	sly-miR395a_stu	TTGAAGTGTTTGAGGGAACTC	21	SL3.0ch00	-	19220260	19220358	Diff	93	44.4	-46.3	1.1	7	0	0	0	7	0	5	0	0	0	18	16		6.96401	0	0	0	9.06231	0	4.29889	0	0	0	11.388	13.9084	middle
40	49	sly-miR396a-5p_ath	CTTCCACAGCTTTCTTGAACTG	22	SL3.0ch00	+	11583838	11583975	Diff	132	31.9	-61.5	1.4	328.5	199	228	316	169.5	210	394.5	217.5	215.5	139	242	358		326.811	181.386	198.389	299.728	219.437	232.152	339.182	256.131	267.131	175.803	153.106	311.2	middle
40	50	sly-miR396a-p3_ath	AAAGCTGTGGGAAGATACAGA	21	SL3.0ch00	+	11583838	11583975	New	132	31.9	-61.5	1.4	37.5	53.5	37.5	27	10	29	41.5	33.5	27.5	46	80	87.5		37.3072	48.7647	32.6298	25.6096	12.9462	32.0591	35.6808	39.45	34.0886	58.1793	50.6134	76.0615	middle
42	51	sly-miR396b-5p_ath	TTCCACAGCTTTCTTGAACTA	21	SL3.0ch07	-	2628959	2629069	Diff	105	33.3	-43	1.2	243.5	207	176	213.5	185	274.5	498	254	294.5	103.5	467.5	391		242.248	188.678	153.143	202.506	239.504	303.456	428.169	299.114	365.058	130.903	295.772	339.886	middle
43	52	sly-miR397-p3_lja	TCAACGCTGCACTCAATCATG	21	SL3.0ch07	+	66189774	66189895	New	116	38.5	-47.8	1	36	15	29	28	17	26	40	20	27	19	57	17		35.8149	13.6723	25.2337	26.5581	22.0085	28.7427	34.3911	23.5522	33.4688	24.0306	36.0621	14.7777	middle
44	53	sly-miR397a_ath	TCATTGAGTGCAGCGTTGATG	21	SL3.0ch07	-	66189835	66189956	Yes	116	38.5	-57.7	1.2	371	452	458	402	266	311	425	329	406	408	374	517		369.093	411.993	398.519	381.299	344.368	343.807	365.405	387.434	503.272	516.025	236.618	449.415	middle
45	54	sly-miR398b-p5_ath	AGGGTTGATTTGAGAACATA	20	SL3.0ch11	-	50593685	50593814	New	124	32.3	-42	1	0	0	0	0	0	0	0	0	0	0	5	0		0	0	0	0	0	0	0	0	0	0	3.16334	0	low
45	55	sly-miR398b-3p_ath	TATGTTCTCAGGTCGCCCCTGA	22	SL3.0ch11	-	50593685	50593814	Diff	124	32.3	-42	1	262	181	224	203	126	145	251	207	159	193	441	421		260.653	164.979	194.909	192.546	163.122	160.296	215.804	243.766	197.094	244.1	279.007	365.965	middle
46	56	sly-miR398_hbr	GGGGCAACCTGAGATCACATG	21	SL3.0ch12	+	67765191	67765318	Diff	124	36.7	-57.1	1.2	5	55	66	76	0	49	6	0	12	0	64	28		4.9743	50.1319	57.4284	72.0864	0	54.1689	5.15866	0	14.875	0	40.4908	24.3397	middle
46	57	sly-miR398b-3p_stu	TGTGTTCTCAGGTTACCCCTG	21	SL3.0ch12	+	67765191	67765318	Diff	124	36.7	-57.1	1.2	12435.5	9283.5	10250.5	9544.5	6886.5	7292	3732.5	3742.5	2973	6191	9299	5969		12371.6	8461.81	8919.25	9053	8915.37	8061.22	3209.12	4407.21	3685.29	7830.18	5883.18	5188.7	high
47	58	sly-miR398b-3p_stu	TTGTGTTCTCAGGTCACCCCT	21	SL3.0ch05	+	5805151	5805280	Yes	126	43.1	-66.3	1.2	1268.5	13145.5	4632.5	399.5	163.5	228	138.5	139.5	246	3227	148	92		1261.98	11982	4030.87	378.928	211.67	252.051	119.079	164.277	304.938	4081.4	93.6349	79.9733	high
48	59	sly-miR399g-p5_ptc	GTGCAATTCTCCTTTGGCAAA	21	SL3.0ch03	+	740617	740762	New	140	31.5	-62.9	1.4	0	6.5	3	0	0	0	0	0	0	0	0	3.5		0	5.92468	2.61038	0	0	0	0	0	0	0	0	3.04246	low
48	60	sly-miR399i_gma	CGCCAAAGGAGAATTGCCCTG	21	SL3.0ch03	+	740617	740762	Diff	140	31.5	-62.9	1.4	5	3	6	9	0	0	5	8	7	0	6	16.5		4.9743	2.73447	5.22077	8.53654	0	0	4.29889	9.4209	8.67711	0	3.79601	14.343	middle
49	61	sly-miR399i_gma	TGCCAAAGGAGAATTGCCCTG	21	SL3.0ch03	-	740705	740844	Yes	134	32.9	-65.7	1.4	0	3	0	0	0	0	0	0	0	0	0	6.5		0	2.73447	0	0	0	0	0	0	0	0	0	5.65028	low
50	62	sly-miR399r_mtr	TGCCAAAGAAGATTTGCCCCG	21	SL3.0ch03	+	731283	731400	Yes	112	33.1	-49.9	1.3	0	14.5	4.5	0	0	0	0	0	0	2.5	0	7.5		0	13.2166	3.91558	0	0	0	0	0	0	3.16192	0	6.51956	middle
52	63	sly-miR482_vvi	TCTTTCCTACTCCTCCCATACCA	23	SL3.0ch04	+	56034613	56034770	Diff	152	40.5	-70.8	1.1	36	68	62	42	60	46	55	46	42	30	97	41		35.8149	61.9812	53.9479	39.8372	77.6769	50.8524	47.2878	54.1702	52.0626	37.943	61.3688	35.6403	middle
53	64	sly-miR530_ppe	ATCTGCATTTGCACCTGCACC	21	SL3.0ch09	+	1677583	1677698	Diff	110	39.7	-54	1.2	6	8	0	13	5	22	20	12	0	5	36	11		5.96916	7.29191	0	12.3306	6.47308	24.3207	17.1955	14.1313	0	6.32384	22.7761	9.56202	middle
54	65	sly-miR828a_gma	TCTTGCTCAAATGAGTATTCCA	22	SL3.0ch10	-	3426233	3426335	Yes	99	36.9	-46.8	1.2	9	14	12	16	0	0	8	5	29	16	9	12		8.95373	12.7608	10.4415	15.1761	0	0	6.87822	5.88806	35.948	20.2363	5.69401	10.4313	middle
55	66	sly-miR1446_nta	TGAACTCTCTCCCTCAATGGCT	22	SL3.0ch03	-	68519487	68519599	Yes	107	36.3	-45.8	1.1	17	10	11	0	0	0	0	6	5	80	15	8		16.9126	9.11489	9.57141	0	0	0	0	7.06567	6.19793	101.181	9.49002	6.9542	middle
56	67	sly-miR1919-5p_stu	TGTCGCAGATGACTTTCGCCCT	22	SL3.0ch08	+	56644507	56644683	Diff	171	44.6	-84.4	1.1	20.5	12	24.5	16	19	13.5	25	16.5	9.5	9.5	56	18		20.3946	10.9379	21.3181	15.1761	24.5977	14.9241	21.4944	19.4306	11.7761	12.0153	35.4294	15.6469	middle
58	68	sly-miR2111a-5p_ath	TAATCTGCATCCTGAGGTTTT	21	SL3.0ch09	-	4693002	4693090	Diff	85	34.8	-41.9	1.4	0	5	8	0	0	0	0	12	0	0	0	0		0	4.55744	6.96102	0	0	0	0	14.1313	0	0	0	0	middle
59	69	sly-miR3627-p5_vvi	TCGCAGGAGAGATGGCACTTGC	22	SL3.0ch02	+	50592654	50592778	New	119	42.4	-47.8	0.9	755	1092	779	588	267	633	91	525	634	889	1216	847		751.119	995.346	677.83	557.721	345.662	699.774	78.2398	618.246	785.898	1124.38	769.324	736.275	middle
60	70	sly-miR4379-p3_gma	AACTCAATCCCAAAAGCTAGCTCA	24	SL3.0ch06	+	44665259	44665376	New	118	38.1	-41.9	0.9	0	0	0	5	5	0	9	0	5	0	0	0		0	0	0	4.74252	6.47308	0	7.738	0	6.19793	0	0	0	low
61	71	sly-miR5303g_stu	ACATTTTTGAAGAGTCTGAACAAC	24	SL3.0ch07	+	61072740	61072859	Diff	114	32.5	-36.1	0.9	11	13	19	6	15	9	15	8	0	0	15	0		10.9435	11.8494	16.5324	5.69103	19.4192	9.94939	12.8967	9.4209	0	0	9.49002	0	middle
62	72	sly-miR5303g_stu	ATATTTTTGAAGAGTCTGAACAAC	24	SL3.0ch08	+	63382954	63383086	Diff	127	31.6	-56.3	1.3	16	11	10	13	18	13	24	8	6	0	16	6		15.9177	10.0264	8.70128	12.3306	23.3031	14.3713	20.6347	9.4209	7.43752	0	10.1227	5.21565	middle
63	73	sly-miR5303g_stu	ATATTTTTGAAAAGTCCGAGCAAC	24	SL3.0ch12	+	6003456	6003548	Diff	87	30.1	-26.2	0.9	0	6	0	0	8	6	7	5	0	0	5	0		0	5.46893	0	0	10.3569	6.63293	6.01844	5.88806	0	0	3.16334	0	middle
64	74	sly-miR6020a-5p_nta	TAAATGTTTTCCGAGTATCTTT	22	SL3.0ch12	+	62919140	62919252	Diff	107	33.6	-44.6	1.2	185	142	181	207	127	124	192	190	99	63	291	207		184.049	129.431	157.493	196.34	164.416	137.08	165.077	223.746	122.719	79.6804	184.106	179.94	middle
65	75	sly-miR7983-p3_stu	AGTTAACTAATGCCGGTAAAGACT	24	SL3.0ch01	+	78980225	78980290	New	60	39.4	-25.1	1	5	0	0	0	0	0	0	0	0	0	7	0		4.9743	0	0	0	0	0	0	0	0	0	4.42868	0	low
66	76	sly-miR7983-3p_stu	ACTAATGCCGGTGAAGACTTTAGC	24	SL3.0ch02	-	52256832	52256897	Diff	60	36.4	-18.2	0.8	0	5	9	0	0	6	0	5	0	0	8	13		0	4.55744	7.83115	0	0	6.63293	0	5.88806	0	0	5.06134	11.3006	middle
67	77	sly-miR7984a-p5_stu	AAAGGTATATATGTGAACACGTGG	24	SL3.0ch00	-	11625013	11625214	New	198	27.2	-74.4	1.4	0	0	7	0	0	8	11	0	0	0	10	0		0	0	6.0909	0	0	8.8439	9.45755	0	0	0	6.32668	0	low
68	78	sly-miR7984c-p3_stu	ATCCACGTGGACACATATATACCT	24	SL3.0ch01	-	77302894	77302972	New	73	34.2	-33.2	1.2	0	0	0	0	0	0	8	6	0	0	0	7		0	0	0	0	0	0	6.87822	7.06567	0	0	0	6.08492	low
69	79	sly-miR7984a-p5_stu	AAAGGTATATATGTGTCCACGTGG	24	SL3.0ch04	+	55780906	55781096	New	185	30.9	-71.6	1.2	0	0	2.5	3	6.5	2.5	4.5	0	0	0	3	2.5		0	0	2.17532	2.84551	8.415	2.76372	3.869	0	0	0	1.898	2.17319	low
71	80	sly-miR7984c-p3_stu	ACACGTGGGCACATATATACCTTT	24	SL3.0ch05	-	29197836	29198038	New	198	34.5	-114.3	1.6	0	0	0	0	0	0	10	10	5	0	16	0		0	0	0	0	0	0	8.59777	11.7761	6.19793	0	10.1227	0	middle
72	81	sly-miR7984a-p5_stu	AAAGGTATATATGTGCTCACGTGG	24	SL3.0ch08	+	58085792	58085957	New	160	27.7	-63.8	1.4	0	0	6	7	14	7	8	0	7	0	5	0		0	0	5.22077	6.63953	18.1246	7.73841	6.87822	0	8.67711	0	3.16334	0	middle
73	82	sly-miR7984a-p5_stu	AAAGGTATATATGTGCCCACGTGT	24	SL3.0ch11	-	51566989	51567128	New	134	27.9	-51.3	1.3	6	6	0	5	8	5	7	10	0	0	10	5		5.96916	5.46893	0	4.74252	10.3569	5.52744	6.01844	11.7761	0	0	6.32668	4.34637	middle
74	83	sly-miR7997c-p3_stu	CATTTTTGGAGAGTCCTAGCA	21	SL3.0ch05	+	64229694	64229852	New	153	45.3	-68.7	1	0	0	0	0	0	0	0	0	0	0	6	7		0	0	0	0	0	0	0	0	0	0	3.79601	6.08492	low
75	84	sly-miR7997c-p5_stu	TGGACTCTTCAAAAATGCTGA	21	SL3.0ch06	+	48826312	48826452	New	135	37.6	-64.2	1.2	0	3.5	3	0	0	0	4.5	0	0	0	3.5	0		0	3.19021	2.61038	0	0	0	3.869	0	0	0	2.21434	0	low
77	85	sly-miR7997c_stu	TTGCTCGGACTCTTCAGAAAC	21	SL3.0ch07	+	6513033	6513159	Diff	121	49.6	-100.2	1.6	16.5	12	21.5	14	5	11.5	17.5	18.5	13.5	11	32	22		16.4152	10.9379	18.7078	13.2791	6.47308	12.7131	15.0461	21.7858	16.7344	13.9124	20.2454	19.124	middle
79	86	sly-miR7997c-p3_stu	TTATTGGAGAGTCCGAGCAAC	21	SL3.0ch08	+	140017	140142	New	120	44.4	-63.6	1.1	0	0	0	0	0	7	0	5	0	0	0	0		0	0	0	0	0	7.73841	0	5.88806	0	0	0	0	low
80	87	sly-miR8006-p3_stu	ATCAATGTCCCAAAAGTATGACGA	24	SL3.0ch03	+	3579205	3579345	New	135	41.8	-51.7	0.9	6	0	0	0	5	0	8	7	0	0	0	0		5.96916	0	0	0	6.47308	0	6.87822	8.24329	0	0	0	0	low
81	88	sly-miR8020-p3_stu	AACAACATACTTACTGAAATGCC	23	SL3.0ch09	+	66734607	66734755	New	145	38.9	-72.8	1.3	8	22	20	7	10	10	16	7	12	0	33	14		7.95887	20.0528	17.4026	6.63953	12.9462	11.0549	13.7564	8.24329	14.875	0	20.878	12.1698	middle
82	89	sly-miR8025-3p_stu	TTTAATTGAATGCCAAGTGTGTGG	24	SL3.0ch12	+	62287034	62287185	Diff	149	26.3	-50.1	1.3	50	39	64	46	28	24	42	30	16	0	35	23		49.743	35.5481	55.6882	43.6312	36.2492	26.5317	36.1107	35.3284	19.8334	0	22.1434	19.9933	middle
1	1	sly-miR156e_mtr	TTGACAGAAGATAGAGAGCACCT	23	SL3.0ch03	+	69151228	69151398	Diff	168	38.6	-58.1	0.9	0	12	9	0	0	5	6	9	0	0	10	6		0	10.9379	7.83115	0	0	5.52744	5.15866	10.5985	0	0	6.32668	5.21565	middle
1	2	sly-miR156g-p3_nta	GCTCTCTATGCTTCCGTCATCC	22	SL3.0ch03	+	69151228	69151398	New	168	38.6	-58.1	0.9	881	539	1125	487	558	463	90	42	42	58	168	75		876.471	491.292	978.894	461.922	722.395	511.841	77.38	49.4597	52.0626	73.3565	106.288	65.1956	middle
2	3	sly-miR156g_ath	CGACAGAAGAGAGTGAGCAC	20	SL3.0ch08	-	51998375	51998513	Yes	133	45.3	-66.4	1.1	0	0	0	5	0	0	0	0	0	0	0	0		0	0	0	4.74252	0	0	0	0	0	0	0	0	low
3	4	sly-miR166d-p5_mdm	ATTGCGGGGAATGTTGTCTGG	21	SL3.0ch01	+	87281383	87281540	New	152	38	-72.1	1.2	0	0	5	0	0	0	0	0	0	0	7	7		0	0	4.35064	0	0	0	0	0	0	0	4.42868	6.08492	low
3	5	sly-miR166a-3p_ath	TCGGACCAGGCTTCATTCCCCA	22	SL3.0ch01	+	87281383	87281540	Diff	152	38	-72.1	1.2	30	22	31	27	26	19	39.5	25	23	20	68.5	40.5		29.8458	20.0528	26.974	25.6096	33.66	21.0043	33.9612	29.4403	28.5105	25.2954	43.3378	35.2056	middle
4	6	sly-miR166a-p5_bna	GGAATGTTGTTTGGCTCGAA	20	SL3.0ch06	+	36731250	36731363	New	108	37.7	-46.1	1.1	3	2.5	0	0	0	0	0	0	0	0	0	0		2.98458	2.27872	0	0	0	0	0	0	0	0	0	0	low
4	7	sly-miR166a-3p_ath	TCGGACCAGGCTTCATTCCCCCT	23	SL3.0ch06	+	36731250	36731363	Diff	108	37.7	-46.1	1.1	0	0	3	3	0	0	0	0	2.5	0	6.5	0		0	0	2.61038	2.84551	0	0	0	0	3.09897	0	4.11234	0	low
5	8	sly-miR168a-5p_ath	TCGCTTGGTGCAGGTCGGGAA	21	SL3.0ch12	+	66208905	66209041	Yes	134	52.6	-61	0.8	98	84	87	62	57	76	57	55	57	42	88	83		97.4962	76.5651	75.7011	58.8073	73.7931	84.0171	49.0073	64.7687	70.6565	53.1202	55.6748	72.1498	middle
5	9	sly-miR168a-3p_ath	CCCGCCTTGCATCAACTGAATT	22	SL3.0ch12	+	66208905	66209041	Diff	134	52.6	-61	0.8	177	210	239	115	136.5	107.5	19	29	13.5	88	267	110		176.09	191.413	207.961	109.078	176.715	118.84	16.3358	34.1508	16.7344	111.3	168.922	95.6202	middle
6	10	sly-miR172e-p5_ath	GCAGCACTATTAAGATTCTC	20	SL3.0ch10	+	63860890	63861000	New	105	30.6	-40.7	1.2	7	6	7	7	0	5	0	0	0	0	0	0		6.96401	5.46893	6.0909	6.63953	0	5.52744	0	0	0	0	0	0	low
6	11	sly-miR172e-3p_ath	TGAATCTTGATGATGCTGCATT	22	SL3.0ch10	+	63860890	63861000	Diff	105	30.6	-40.7	1.2	0	0	0	5	0	0	0	0	5	0	0	0		0	0	0	4.74252	0	0	0	0	6.19793	0	0	0	low
7	12	sly-miR172a-3p_csi	AGAATCTTGATGATGCTGCAA	21	SL3.0ch06	+	46670341	46670452	Diff	106	34.8	-38.9	1	9.5	21	9	13	9.5	14	13	14.5	13	16.5	14.5	21		9.45116	19.1413	7.83115	12.3306	12.2988	15.4768	11.1771	17.0754	16.1146	20.8687	9.17369	18.2548	middle
8	13	sly-miR319d-p3_atr	AAAAATGAAAAATGCAAAAAA	21	SL3.0ch01	-	4882273	4882417	New	139	26.2	-31.3	0.8	0	0	0	0	0	0	0	0	0	11	4	12.5		0	0	0	0	0	0	0	0	0	13.9124	2.53067	10.8659	middle
9	14	sly-miR408-p5_dpr	GACGGGGACGAGCCAGAGCATG	22	SL3.0ch01	-	90917910	90918015	New	100	51.9	-44.4	0.8	88	207	113	52	56	77	8	21	17	81	93	48		87.5476	188.678	98.3245	49.3222	72.4985	85.1225	6.87822	24.7299	21.073	102.446	58.8381	41.7252	middle
9	15	sly-miR408-3p_ath	TGCACTGCCTCTTCCCTGGCTT	22	SL3.0ch01	-	90917910	90918015	Diff	100	51.9	-44.4	0.8	10374.5	19133.5	12396	6393.5	5201.5	5223	2508	1963	4830.5	5358.5	6593	3319.5		10321.2	17440	10786.1	6064.27	6733.94	5773.96	2156.32	2311.65	5987.82	6777.26	4171.18	2885.56	high
10	16	sly-miR5303j_stu	AATATTTTTGAAGAGTCTGAACAA	24	SL3.0ch05	+	65768815	65768924	Diff	108	30	-32.5	1	0	0	5	0	0	0	0	2.5	4.5	0	0	3		0	0	4.35064	0	0	0	0	2.94403	5.57814	0	0	2.60782	low
11	17	sly-miR5303i-p3_stu	ACGATATTTTTGAAGAGTCTGATC	24	SL3.0ch12	-	65081389	65081523	New	129	31.9	-52.3	1.2	0	0	0	0	2.5	0	2.5	0	0	0	0	0		0	0	0	0	3.23654	0	2.14944	0	0	0	0	0	low
12	18	sly-miR6300_gma	GTCGTTGTAGTATAGTGGT	19	SL3.0ch03	+	66233580	66233746	Diff	116	44.3	-42.7	0.6	208.5	190.5	131	212	64	137.5	72	107.5	93	316.5	151	184.5		207.428	173.639	113.987	201.083	82.8554	152.005	61.904	126.593	115.282	400.299	95.5329	160.381	middle
1	1	sly-miR156c_cca	GATCTTGACAGAAGATAGAGAGCAC	25					Diff	97	40.8	-47.2	1.2	47	40	58	44	53	50	98	58	46	38	42	63		46.7584	36.4596	50.4674	41.7342	68.6146	55.2744	84.2582	68.3015	57.021	48.0612	26.5721	54.7643	middle
2	2	sly-miR156a_cme	GATCTGACAGAAGAGAGTGAGCAC	24					Diff	131	35.8	-49	0.8	0	0	0	0	5	0	7	0	0	0	0	0		0	0	0	0	6.47308	0	6.01844	0	0	0	0	0	low
3	3	sly-miR156aa_gma	ATTGGATTGAAGGGAGCTCCA	21					Diff	180	45.7	-83.8	1	0	0	0	0	0	0	0	0	0	0	2.5	0		0	0	0	0	0	0	0	0	0	0	1.58167	0	low
4	4	sly-miR159a-5p_gma	GAGCTCCTTGAAGTCCAACAG	21					Diff	177	45.7	-85.2	0.9	462	457	432	307	265	326	18	36	10	46	93	56		459.625	416.55	375.895	291.191	343.073	360.389	15.476	42.394	12.3959	58.1793	58.8381	48.6794	middle
4	5	sly-miR159_ahy	TTTGGATTGAAGGGAGCTCTACCA	24					Diff	177	45.7	-85.2	0.9	118	140	135	118	74	133	196	116	122	90	339.5	208		117.393	127.608	117.467	111.924	95.8015	147.03	168.516	136.603	151.23	113.829	214.791	180.809	middle
5	6	sly-miR159a_cpa	GGTTTGGATTGAAGGGAGCTCTA	23					Diff	168	47.4	-79	1	21	14	8	13	22	13	15	12	12	11	22	42		20.892	12.7608	6.96102	12.3306	28.4815	14.3713	12.8967	14.1313	14.875	13.9124	13.9187	36.5095	middle
6	7	sly-miR162a_lus	TCGATAAACCTCTGCATCCAGAA	23					Diff	169	50.3	-65.9	0.7	0	7	0	0	0	0	32	24	19	9	45	17		0	6.38042	0	0	0	0	27.5129	28.2627	23.5522	11.3829	28.4701	14.7777	middle
7	8	sly-miR164a_gma	TCTGGAGAAGCAGGGCACGTGCA	23					Diff	100	49.5	-51.8	1	0	0	12	0	0	11	7	6	0	0	0	12		0	0	10.4415	0	0	12.1604	6.01844	7.06567	0	0	0	10.4313	middle
8	9	sly-miR166a_atr	TCGGACCAGGCTTCATTCCTCCA	23					Diff	102	47.1	-51.5	1.1	11	11	9	15	13	15	34	41	19	6	58	22		10.9435	10.0264	7.83115	14.2276	16.83	16.5823	29.2324	48.2821	23.5522	7.58861	36.6948	19.124	middle
9	10	sly-miR167h_mdm	TGAAGCTGCCAGCATGATCTTT	22					Diff	106	46.2	-56.9	1.2	25.5	38	64	19	37.5	37	177	85	68	21.5	127	71.5		25.3689	34.6366	55.6882	18.0216	48.5481	40.903	152.181	100.097	84.2919	27.1925	80.3489	62.1531	middle
10	11	sly-miR168_atr	ATCTCGCTTGGTGCAGGTCGGGAC	24					Diff	225	45.2	-81.4	0.8	35	17	33	27	22	26	10	12	17	6	12	15		34.8201	15.4953	28.7142	25.6096	28.4815	28.7427	8.59777	14.1313	21.073	7.58861	7.59202	13.0391	middle
10	12	sly-miR168a-3p_ath	CCCGCCTTGCATCAACTGATTT	22					Diff	225	45.2	-81.4	0.8	6	6	26	7	6	0	0	5	0	19	59	15		5.96916	5.46893	22.6233	6.63953	7.76769	0	0	5.88806	0	24.0306	37.3274	13.0391	middle
11	13	sly-miR171e_gma	GATCTGATTGAGCCGTGCCAATATC	25					Diff	82	30	-36	1.3	0	0	13	5	8	5	20	14.5	12	0	11	11		0	0	11.3117	4.74252	10.3569	5.52744	17.1955	17.0754	14.875	0	6.95935	9.56202	middle
12	14	sly-miR171a-3p_aly	ATCTGATTGAGCCGCGCCAATATC	24					Diff	130	40.9	-53.1	0.7	0	0	0	0	0	0	0	3.5	0	0	0	0		0	0	0	0	0	0	0	4.12164	0	0	0	0	low
13	15	sly-miR171a-5p_ptc	GGATATTGGTTCGGTTCAATC	21					Diff	99	39.4	-49.6	1.2	0	0	0	6	0	0	0	0	0	0	0	0		0	0	0	5.69103	0	0	0	0	0	0	0	0	low
14	16	sly-miR172_cca	GATCAGAATCTTGATGATGCTGCAT	25					Diff	74	43	-35.2	1	0	0	5	5	0	0	5	0	0	0	5	0		0	0	4.35064	4.74252	0	0	4.29889	0	0	0	3.16334	0	low
15	17	sly-miR393_ghr	TCCAAAGGGATCGCATTGATTT	22					Diff	139	40.3	-56.6	1	6	14	12	10	13	9	45	14	19	17	41	27		5.96916	12.7608	10.4415	9.48505	16.83	9.94939	38.69	16.4866	23.5522	21.501	25.9394	23.4704	middle
16	18	sly-miR394_cca	CTTGGAATTCTGTCCACCTCC	21					Diff	210	42.2	-69.2	0.8	5	6	0	0	0	0	0	0	0	0	0	0		4.9743	5.46893	0	0	0	0	0	0	0	0	0	0	low
17	19	sly-miR396b_vvi	GATCTTCCACAGCTTTCTTGAACTG	25					Diff	106	44.4	-48	1	35	31	31.5	28	28.5	33.5	59	29	33.5	8	52.5	54.5		34.8201	28.2562	27.409	26.5581	36.8965	37.0338	50.7269	34.1508	41.5262	10.1181	33.2151	47.3755	middle
19	21	sly-miR397_ppe	ATTGAGTGCAGCGTTGATGATT	22					Diff	78	40.6	-74.9	0.9	5	11	6	8	0	0	0	6	0	12	5	26		4.9743	10.0264	5.22077	7.58804	0	0	0	7.06567	0	15.1772	3.16334	22.6011	middle
20	22	sly-miR399b-3p_aly	TGCCAAAGGAGAGTTGCCCTT	21					Diff	154	37	-59.8	1	0	0	0	0	0	0	0	0	0	0	5	0		0	0	0	0	0	0	0	0	0	0	3.16334	0	low
21	23	sly-miR408-3p_mtr	TGCACTGCCTCTTCCCTGGCTTTT	24					Diff	124	42.4	-45	0.8	1500.25	2790.25	2430.33	984.083	1289.58	923.75	408.25	242.75	572.167	353.417	659.167	276.833		1492.54	2543.28	2114.7	933.408	1669.51	1021.19	351.004	285.865	709.25	446.99	417.034	240.644	high
24	25	sly-miR479_csi	AGTGATATTGGTTCGGCTCATCTC	24					Diff	126	37.6	-54.9	0.9	0	0	0	0	0	0	3	0	0	0	0	0		0	0	0	0	0	0	2.57933	0	0	0	0	0	low
24	26	sly-miR171b_csi	CGAGCCGAATCAATATCACTC	21					Yes	126	37.6	-54.9	0.9	0	0	0	0	0	0	0	0	0	2.5	0	0		0	0	0	0	0	0	0	0	0	3.16192	0	0	low
26	27	sly-miR535_aqc	TGACAACGAGAGAGAGCACGC	21					Diff	85	46	-47.8	1.2	71	82	113	100	72	98	113	114	103	86	94	129		70.635	74.7421	98.3245	94.8505	93.2123	108.338	97.1549	134.248	127.677	108.77	59.4708	112.136	middle
27	28	sly-miR1511-3p_ppe	AACCTGGCTCTGATACCA	18					Diff	78	39.3	-37.5	1.1	35	31	24.5	35.5	14	20	18.5	26.5	34	72	29	64.5		34.8201	28.2562	21.3181	33.6719	18.1246	22.1098	15.9059	31.2067	42.146	91.0633	18.3474	56.0682	middle
28	29	sly-miR7980b-5p_stu	TCCAAACGCTGATTCCATCTC	21					Diff	118	39.2	-77.3	1.6	0	0	0	0	0	0	0	6	0	0	0	0		0	0	0	0	0	0	0	7.06567	0	0	0	0	low
29	30	sly-miR7997c_stu	ATGTTGCTCGGACTCTTCAAA	21					Diff	112	33.3	-55.2	1.4	10	8	13	14	8	0	6	0	0	0	9	6		9.94859	7.29191	11.3117	13.2791	10.3569	0	5.15866	0	0	0	5.69401	5.21565	middle
30	31	sly-miR8019-3p_stu	AAAAGAATGACCTAGTTTGACTTG	24					Diff	79	37.5	-50.7	1.5	6	21	43	25	42	52	76	28	18	0	60	29		5.96916	19.1413	37.4155	23.7126	54.3738	57.4854	65.3431	32.9731	22.3126	0	37.9601	25.209	middle
32	33	sly-miR8175_ath	TCCCCGGCAACGGCGCCA	18					Diff	189	50.3	-127.6	1.3	340	447	235	438	134	297	376	409	546	1186	561	700		338.252	407.435	204.48	415.445	173.478	328.33	323.276	481.643	676.814	1500.01	354.927	608.492	middle
1	1	PC-1-5p	AACAGCGTTAGGTTGATATACGTT	24	SL3.0ch02	+	35474913	35475084	New	169	29.1	-78.9	1.6	4	7	9	4.5	4	2.5	21	8	5.5	5	13	8		3.97944	6.38042	7.83115	4.26827	5.17846	2.76372	18.0553	9.4209	6.81773	6.32384	8.22469	6.9542	middle
1	2	PC-1-3p	AACGTATATCAATCTAACGCCGTC	24	SL3.0ch02	+	35474913	35475084	New	169	29.1	-78.9	1.6	5	0	7.5	5	13	7	8.5	5	5.5	0	11.5	7		4.9743	0	6.52596	4.74252	16.83	7.73841	7.30811	5.88806	6.81773	0	7.27568	6.08492	middle
2	3	PC-2-3p	AACGTATGTCAATCTAACGCC	21	SL3.0ch03	+	71249654	71249792	New	139	33.8	-74.1	1.6	0	5.5	3.5	2.5	0	5.5	5.5	3.5	2.5	4	9.5	4		0	5.01319	3.04545	2.37126	0	6.08018	4.72878	4.12164	3.09897	5.05907	6.01035	3.4771	low
4	4	PC-4-5p	TGCCCATTAACCCTTTACCCA	21	SL3.0ch02	+	50875413	50875546	New	128	47.8	-73.7	1.2	12	8	4.5	7	4	5	11.5	13	10	6.5	17	9.5		11.9383	7.29191	3.91558	6.63953	5.17846	5.52744	9.88744	15.309	12.3959	8.22099	10.7554	8.25811	middle
4	5	PC-4-3p	TGGGTAAGGGGTTAATGGGCA	21	SL3.0ch02	+	50875413	50875546	New	128	47.8	-73.7	1.2	0	0	0	0	0	0	0	2.5	0	0	4	2.5		0	0	0	0	0	0	0	2.94403	0	0	2.53067	2.17319	low
6	6	PC-6-5p	TCTGTGGATTCTTTAACTTCTT	22	SL3.0ch09	+	65707902	65707975	New	68	27	-34.9	1.7	0	0	0	0	0	0	0	0	0	0	0	4.5		0	0	0	0	0	0	0	0	0	0	0	3.91174	low
6	7	PC-6-3p	AAGAAAATAAAGACTTCACAGACT	24	SL3.0ch09	+	65707902	65707975	New	68	27	-34.9	1.7	61.5	91	122	86.5	93	85.5	71	67.5	55.5	38	145	125		61.1838	82.9455	106.156	82.0457	120.399	94.5192	61.0442	79.4888	68.7971	48.0612	91.7369	108.659	middle
8	8	PC-8-5p	ACTCATCTACCCCAAATAAAG	21	SL3.0ch10	+	62785311	62785510	New	197	39	-113.1	1.4	0	0	0	0	0	0	2.5	0	0	0	0	0		0	0	0	0	0	0	2.14944	0	0	0	0	0	low
8	9	PC-8-3p	TTATTTGGGGTAGATGAGCTC	21	SL3.0ch10	+	62785311	62785510	New	197	39	-113.1	1.4	71	70	51.5	61.5	46	43	63	43.5	53	45.5	74	88.5		70.635	63.8042	44.8116	58.333	59.5523	47.536	54.166	51.2261	65.6981	57.5469	46.8174	76.9308	middle
10	10	PC-10-5p	TTGCAACAACTCTCACCATGCACT	24	SL3.0ch01	+	79992084	79992257	New	171	47.1	-117.3	1.4	0	0	0	0	0	0	0	0	0	0	3	0		0	0	0	0	0	0	0	0	0	0	1.898	0	low
10	11	PC-10-3p	ATGCTGAGAGTTGTTGCAAGCTCC	24	SL3.0ch01	+	79992084	79992257	New	171	47.1	-117.3	1.4	0	2.5	0	0	0	2.5	0	2.5	0	0	9.5	4.5		0	2.27872	0	0	0	2.76372	0	2.94403	0	0	6.01035	3.91174	low
12	12	PC-12-5p	AGTTACTTGCCAATGCTTTTT	21	SL3.0ch09	+	328860	329004	New	142	35.2	-64.5	1.3	0	0	0	2.5	2.5	0	0	0	0	0	3	0		0	0	0	2.37126	3.23654	0	0	0	0	0	1.898	0	low
12	13	PC-12-3p	AAAGCAATGTCAAGTAACTGA	21	SL3.0ch09	+	328860	329004	New	142	35.2	-64.5	1.3	8	17.5	12	8.5	13.5	8.5	15.5	13	3	7.5	26.5	17		7.95887	15.9511	10.4415	8.06229	17.4773	9.39664	13.3266	15.309	3.71876	9.48576	16.7657	14.7777	middle
14	14	PC-14-5p	ATGGTGTCTCAAAATATCAAG	21	SL3.0ch07	+	3670719	3670814	New	90	33.3	-57.9	1.8	0	0	0	0	0	0	0	0	0	5.5	0	0		0	0	0	0	0	0	0	0	0	6.95622	0	0	low
14	15	PC-14-3p	TGATATTTTGAGACACCATTT	21	SL3.0ch07	+	3670719	3670814	New	90	33.3	-57.9	1.8	6	4	9	8	0	3	8	3.5	0	4	11	10		5.96916	3.64596	7.83115	7.58804	0	3.31646	6.87822	4.12164	0	5.05907	6.95935	8.69274	low
16	16	PC-16-5p	AAAATTCATACTACCTCCACT	21	SL3.0ch04	+	61542905	61543040	New	130	28.7	-87.3	2.2	16.5	5	12.5	8	5.5	6.5	14	15	15	12.5	34	17.5		16.4152	4.55744	10.8766	7.58804	7.12038	7.18567	12.0369	17.6642	18.5938	15.8096	21.5107	15.2123	middle
16	17	PC-16-3p	TGGAGGTAGTATGAATTTTGT	21	SL3.0ch04	+	61542905	61543040	New	130	28.7	-87.3	2.2	6.5	5.5	6.5	7	5	6.5	4.5	2.5	7.5	2.5	13.5	3.5		6.46658	5.01319	5.65583	6.63953	6.47308	7.18567	3.869	2.94403	9.2969	3.16192	8.54102	3.04246	low
18	18	PC-18-5p	TCCGGTGGAGCTTACAACAGC	21	SL3.0ch10	+	1015121	1015253	New	127	39.8	-78.2	1.5	19	18	16.5	21.5	9.5	17	23	21	26.5	18	54.5	29.5		18.9023	16.4068	14.3571	20.3929	12.2988	18.7933	19.7749	24.7299	32.8491	22.7658	34.4804	25.6436	middle
18	19	PC-18-3p	TGCTGTTGTAAGCTCCACCGA	21	SL3.0ch10	+	1015121	1015253	New	127	39.8	-78.2	1.5	6	0	4	0	4	5	5.5	0	0	0	5	0		5.96916	0	3.48051	0	5.17846	5.52744	4.72878	0	0	0	3.16334	0	low
20	20	PC-20-5p	CAAGCCCAATTCGAAGCCAGAG	22	SL3.0ch02	+	35676887	35677045	New	153	37.1	-85.4	1.4	19.5	34	20.5	22.5	20	26.5	32.5	32	16	42	111	87		19.3998	30.9906	17.8376	21.3414	25.8923	29.2954	27.9428	37.6836	19.8334	53.1202	70.2262	75.6269	middle
20	21	PC-20-3p	TCTGGCTTGGAATTGGGCTTGG	22	SL3.0ch02	+	35676887	35677045	New	153	37.1	-85.4	1.4	11	5	21	10	21	12	17	27.5	5	0	70.5	44		10.9435	4.55744	18.2727	9.48505	27.1869	13.2659	14.6162	32.3843	6.19793	0	44.6031	38.2481	middle
21	22	PC-21-3p	TCTCTGGCTTGGAATTGGGCT	21	SL3.0ch02	-	35676986	35677148	New	160	36.2	-92.1	1.6	4	0	0	3	0	0	0	3.5	0	0	7.5	5		3.97944	0	0	2.84551	0	0	0	4.12164	0	0	4.74501	4.34637	low
22	23	PC-22-5p	AGCATTAGGTTGATGTACGTTACT	24	SL3.0ch01	+	75594255	75594401	New	142	32.7	-87.3	1.8	0	2.5	0	5	0	0	3.5	5	0	0	4.5	0		0	2.27872	0	4.74252	0	0	3.00922	5.88806	0	0	2.84701	0	low
22	24	PC-22-3p	AGTAACGTATATCAATCTGATGCC	24	SL3.0ch01	+	75594255	75594401	New	142	32.7	-87.3	1.8	4.5	3.5	8	9	11	6	18.5	4	12	0	18	12		4.47687	3.19021	6.96102	8.53654	14.2408	6.63293	15.9059	4.71045	14.875	0	11.388	10.4313	middle
23	25	PC-23-3p	AGTAACGCATATCAATCTGACGCC	24	SL3.0ch08	+	58862699	58862846	New	142	34.5	-75.5	1.5	31	23	34	41	23	44	74	49	29	5	109	37		30.8406	20.9642	29.5844	38.8887	29.7762	48.6415	63.6235	57.703	35.948	6.32384	68.9608	32.1632	middle
24	26	PC-24-5p	TCATGCTACCAAAAAAGTTCC	21	SL3.0ch04	+	55095208	55095402	New	189	29.7	-125	2.2	2.5	2.5	2.5	0	0	0	5	7	0	0	9.5	12		2.48715	2.27872	2.17532	0	0	0	4.29889	8.24329	0	0	6.01035	10.4313	middle
24	27	PC-24-3p	TCTAGGAACTTTTTTGGTAGCATG	24	SL3.0ch04	+	55095208	55095402	New	189	29.7	-125	2.2	2.5	0	0	0	0	0	3.5	0	0	0	6	8.5		2.48715	0	0	0	0	0	3.00922	0	0	0	3.79601	7.38883	low
26	28	PC-26-5p	AGTAAAGAAATGCTCAAAACC	21	SL3.0ch05	+	3113168	3113370	New	200	30.5	-92.2	1.5	0	4	2.5	4.5	0	0	0	0	0	0	3	0		0	3.64596	2.17532	4.26827	0	0	0	0	0	0	1.898	0	low
26	29	PC-26-3p	TTTTGAGCATTTCTTTACCTA	21	SL3.0ch05	+	3113168	3113370	New	200	30.5	-92.2	1.5	0	0	3	0	0	3	0	0	0	0	2.5	3		0	0	2.61038	0	0	3.31646	0	0	0	0	1.58167	2.60782	low
28	30	PC-28-5p	AAAATGTGGTCACATAGCACTCGG	24	SL3.0ch07	+	61426842	61427037	New	193	41.3	-135.6	1.7	0	0	0	2.5	0	3.5	2.5	0	0	0	7	2.5		0	0	0	2.37126	0	3.86921	2.14944	0	0	0	4.42868	2.17319	low
28	31	PC-28-3p	TGAGTGCTATGTGACCACATT	21	SL3.0ch07	+	61426842	61427037	New	193	41.3	-135.6	1.7	0	0	0	0	0	3	2.5	2.5	3	2.5	3	0		0	0	0	0	0	3.31646	2.14944	2.94403	3.71876	3.16192	1.898	0	low
30	32	PC-30-5p	AAAGCCTAACATGCATGGAAG	21	SL3.0ch05	+	8170780	8170920	New	135	42.6	-101.8	1.7	0	0	0	0	0	0	0	0	0	3.5	3.5	0		0	0	0	0	0	0	0	0	0	4.42669	2.21434	0	low
30	33	PC-30-3p	TCCATGCATGTTAGGCTTTCT	21	SL3.0ch05	+	8170780	8170920	New	135	42.6	-101.8	1.7	9.5	0	4	6	3.5	2.5	8.5	8	2.5	4	7	6.5		9.45116	0	3.48051	5.69103	4.53115	2.76372	7.30811	9.4209	3.09897	5.05907	4.42868	5.65028	low
32	34	PC-32-5p	ATCCTCGTCAAATATTGCTCA	21	SL3.0ch01	+	83018485	83018625	New	135	36.9	-59.1	1.1	0	0	0	2.5	0	0	0	0	0	0	0	3		0	0	0	2.37126	0	0	0	0	0	0	0	2.60782	low
32	35	PC-32-3p	GCAATGTTTGACGAGGATGAC	21	SL3.0ch01	+	83018485	83018625	New	135	36.9	-59.1	1.1	6	3.5	0	0	0	0	5	0	0	0	2.5	0		5.96916	3.19021	0	0	0	0	4.29889	0	0	0	1.58167	0	low
34	36	PC-34-5p	TTCACTTCACAGCACTCAACC	21	SL3.0ch07	+	68108211	68108294	New	82	38.1	-61	1.9	0	0	6	3.5	4	3	7.5	9.5	4	5	9.5	3		0	0	5.22077	3.31977	5.17846	3.31646	6.44833	11.1873	4.95835	6.32384	6.01035	2.60782	middle
34	37	PC-34-3p	TTGAGTGCTGTGAAGTGAATA	21	SL3.0ch07	+	68108211	68108294	New	82	38.1	-61	1.9	9.5	10	8	11.5	10.5	6	8	14.5	7	11	19.5	18		9.45116	9.11489	6.96102	10.9078	13.5935	6.63293	6.87822	17.0754	8.67711	13.9124	12.337	15.6469	middle
36	38	PC-36-5p	TGATCCTACTATCTATATTCC	21	SL3.0ch05	+	39724153	39724283	New	125	32.8	-62.8	1.5	0	6	0	0	0	0	0	2.5	3	0	8	0		0	5.46893	0	0	0	0	0	2.94403	3.71876	0	5.06134	0	low
36	39	PC-36-3p	AATATAGATAGTAGGATCAGA	21	SL3.0ch05	+	39724153	39724283	New	125	32.8	-62.8	1.5	0	2.5	2.5	0	0	2.5	0	0	0	0	0	0		0	2.27872	2.17532	0	0	2.76372	0	0	0	0	0	0	low
38	40	PC-38-5p	AATTTTTCTGGGATTAGTATG	21	SL3.0ch06	+	46733403	46733601	New	193	27.1	-88.6	1.6	9	5.5	12.5	2.5	2.5	0	2.5	4	0	3	9	2.5		8.95373	5.01319	10.8766	2.37126	3.23654	0	2.14944	4.71045	0	3.7943	5.69401	2.17319	middle
38	41	PC-38-3p	TACTAATCCCAGAAAAATTTC	21	SL3.0ch06	+	46733403	46733601	New	193	27.1	-88.6	1.6	0	3.5	3.5	0	3.5	7	5.5	4	0	4	3	2.5		0	3.19021	3.04545	0	4.53115	7.73841	4.72878	4.71045	0	5.05907	1.898	2.17319	low
40	42	PC-40-5p	AGAGTTTGAGTCCTACCGTCA	21	SL3.0ch06	+	33838430	33838593	New	158	30.5	-88.7	1.8	3	7.5	0	0	3	0	0	0	0	0	5	0		2.98458	6.83617	0	0	3.88385	0	0	0	0	0	3.16334	0	low
40	43	PC-40-3p	AGTCATGACGGTAGGACTCAAACT	24	SL3.0ch06	+	33838430	33838593	New	158	30.5	-88.7	1.8	0	0	0	0	0	5	4	0	0	0	8.5	7		0	0	0	0	0	5.52744	3.43911	0	0	0	5.37768	6.08492	low
42	44	PC-42-5p	TTGTATTATTTTCCTCGCTTG	21	SL3.0ch04	+	24380643	24380817	New	169	29.7	-86	1.7	0	0	0	0	0	0	7.5	0	5.5	0	0	2.5		0	0	0	0	0	0	6.44833	0	6.81773	0	0	2.17319	low
42	45	PC-42-3p	AAGCGAGGACAATAATACAAG	21	SL3.0ch04	+	24380643	24380817	New	169	29.7	-86	1.7	0	0	0	0	0	0	62.5	18	14.5	7.5	10.5	17		0	0	0	0	0	0	53.7361	21.197	17.974	9.48576	6.64302	14.7777	middle
44	46	PC-44-5p	CATTTTTCTTTTTCATTCTCC	21	SL3.0ch03	+	26709918	26710116	New	193	26.6	-107.3	2	0	0	0	0	0	0	5	0	0	0	0	0		0	0	0	0	0	0	4.29889	0	0	0	0	0	low
44	47	PC-44-3p	AGAATGAAAAAGAAAAATGTA	21	SL3.0ch03	+	26709918	26710116	New	193	26.6	-107.3	2	3	8	9	5	6	7	9.5	8.5	9.5	4.5	17.5	8.5		2.98458	7.29191	7.83115	4.74252	7.76769	7.73841	8.16789	10.0097	11.7761	5.69145	11.0717	7.38883	middle
46	48	PC-46-5p	TCGGGTGTTTACATCAAACAAAT	23	SL3.0ch04	-	60691099	60691246	New	145	37.2	-55.8	1	0	8	8	0	0	0	6	0	0	0	0	0		0	7.29191	6.96102	0	0	0	5.15866	0	0	0	0	0	low
46	49	PC-46-3p	TTGGTTTGGTGTAAACACTCGGTG	24	SL3.0ch04	-	60691099	60691246	New	145	37.2	-55.8	1	11	4	3	11.5	2.5	10.5	7	0	0	5	23	5.5		10.9435	3.64596	2.61038	10.9078	3.23654	11.6076	6.01844	0	0	6.32384	14.5514	4.78101	middle
48	50	PC-48-5p	AAAGTTGAACAAGTAGACACATGA	24	SL3.0ch11	+	52661879	52662079	New	169	35.3	-85.3	1.2	0	14.5	26	13	47.5	26	26	32.5	14.5	4	32.5	37		0	13.2166	22.6233	12.3306	61.4942	28.7427	22.3542	38.2724	17.974	5.05907	20.5617	32.1632	middle
48	51	PC-48-3p	TGTCCACTTGTTCAACTTTATA	22	SL3.0ch11	+	52661879	52662079	New	169	35.3	-85.3	1.2	0	0	0	0	0	0	0	0	0	0	5	0		0	0	0	0	0	0	0	0	0	0	3.16334	0	low
50	52	PC-50-5p	ATGCACTGATGACTTGCAGTG	21	SL3.0ch03	-	23734304	23734450	New	141	39.5	-73.6	1.3	0	0	0	0	0	0	0	7	0	18	0	0		0	0	0	0	0	0	0	8.24329	0	22.7658	0	0	middle
50	53	PC-50-3p	ACTGCAATTCATTAGTGTATG	21	SL3.0ch03	-	23734304	23734450	New	141	39.5	-73.6	1.3	0	0	0	0	0	0	16	22	0	20	15	21		0	0	0	0	0	0	13.7564	25.9075	0	25.2954	9.49002	18.2548	middle
51	54	PC-51-5p	GACTATGTTGCTCGGACTCTT	21	SL3.0ch05	+	64229694	64229851	New	153	44.9	-68.7	1	19	21	23	14	16	12	8	10	0	10	16	5		18.9023	19.1413	20.0129	13.2791	20.7138	13.2659	6.87822	11.7761	0	12.6477	10.1227	4.34637	middle
51	55	PC-51-3p	AGAGTCCTAGCAACATAGGTC	21	SL3.0ch05	+	64229694	64229851	New	153	44.9	-68.7	1	6	0	0	0	0	0	0	0	0	0	0	0		5.96916	0	0	0	0	0	0	0	0	0	0	0	low
52	56	PC-52-5p	AGTCCACCCATATCATTAACCATC	24	SL3.0ch10	-	60679562	60679774	New	198	40.4	-135.8	1.6	25	8	23	16	15	40	65	27	13	0	41	13		24.8715	7.29191	20.0129	15.1761	19.4192	44.2195	55.8855	31.7955	16.1146	0	25.9394	11.3006	middle
52	57	PC-52-3p	ATCGATGGTTAATGACATGGGTGG	24	SL3.0ch10	-	60679562	60679774	New	198	40.4	-135.8	1.6	7	0	9	0	0	0	26	0	0	0	0	0		6.96401	0	7.83115	0	0	0	22.3542	0	0	0	0	0	middle
53	58	PC-53-5p	ACCAGAAATCTCGGGTTCGAATCT	24	SL3.0ch00	-	14740346	14740521	New	170	37.5	-67.9	1	27	41	44	25	37	22	33	25	11	0	48	14		26.8612	37.371	38.2856	23.7126	47.9008	24.3207	28.3727	29.4403	13.6355	0	30.3681	12.1698	middle
53	59	PC-53-3p	ACTCAAATCCGAGATCTCTGGTTA	24	SL3.0ch00	-	14740346	14740521	New	170	37.5	-67.9	1	44	50	67	52	43	45	26	47	24	8	60	29		43.7738	45.5744	58.2986	49.3222	55.6685	49.7469	22.3542	55.3478	29.7501	10.1181	37.9601	25.209	middle
54	60	PC-54-5p	TCAGACTGTGCCAACTTCAAA	21	SL3.0ch01	+	95158826	95158984	New	156	39	-108.3	1.7	10	25	10	18	0	10	17	10	5	11	43	25		9.94859	22.7872	8.70128	17.0731	0	11.0549	14.6162	11.7761	6.19793	13.9124	27.2047	21.7319	middle
54	61	PC-54-3p	TTGAAGTTGGCACCTTGTCTGAT	23	SL3.0ch01	+	95158826	95158984	New	156	39	-108.3	1.7	21	14	23	8	15	6	12	14	0	8	38	25		20.892	12.7608	20.0129	7.58804	19.4192	6.63293	10.3173	16.4866	0	10.1181	24.0414	21.7319	middle
55	62	PC-55-5p	AACTGCAGATCTGCTCCGGTT	21	SL3.0ch01	+	24818165	24818310	New	143	35.6	-59.1	1.1	25.5	14	21.5	5	7	0	0	7	5	9	8	7		25.3689	12.7608	18.7078	4.74252	9.06231	0	0	8.24329	6.19793	11.3829	5.06134	6.08492	middle
55	63	PC-55-3p	AAACCTGAGAGAAATCTGTAGT	22	SL3.0ch01	+	24818165	24818310	New	143	35.6	-59.1	1.1	29	28	43	16	0	0	12	13	15	10	13	7		28.8509	25.5217	37.4155	15.1761	0	0	10.3173	15.309	18.5938	12.6477	8.22469	6.08492	middle
56	64	PC-56-5p	TAACTTCGTCTAGCTCGCCTTC	22	SL3.0ch10	+	1700091	1700238	New	142	36.5	-57	1.1	4120	3165	4749	2808	2371	2708	3284	2801	2126	1932	5119	3240		4098.82	2884.86	4132.24	2663.4	3069.53	2993.66	2823.51	3298.49	2635.36	2443.53	3238.63	2816.45	high
56	65	PC-56-3p	AGGGGAGATAGATGAAGTTAGG	22	SL3.0ch10	+	1700091	1700238	New	142	36.5	-57	1.1	91	180	273	78	121	117	41	20	10	48	225	77		90.5322	164.068	237.545	73.9834	156.648	129.342	35.2509	23.5522	12.3959	60.7088	142.35	66.9341	middle
57	66	PC-57-5p	AACGAGAGAGAGCGGAATAGCAAA	24	SL3.0ch08	-	2265495	2265693	New	196	33.2	-105.1	1.6	0	0	10	0	5	0	0	0	0	0	20.5	15		0	0	8.70128	0	6.47308	0	0	0	0	0	12.9697	13.0391	middle
57	67	PC-57-3p	TCTGCTATTCCACTCTCTCTC	21	SL3.0ch08	-	2265495	2265693	New	196	33.2	-105.1	1.6	24	34	18	36	28	11	17	11	19	29	46.5	22.5		23.8766	30.9906	15.6623	34.1462	36.2492	12.1604	14.6162	12.9537	23.5522	36.6783	29.4191	19.5587	middle
58	68	PC-58-5p	GCAAGGTGAACTGTTTAGTGTGAA	24	SL3.0ch08	-	7520153	7520351	New	143	40.2	-89.2	1.1	0	0	0	0	0	0	0	0	0	0	5	5		0	0	0	0	0	0	0	0	0	0	3.16334	4.34637	low
58	69	PC-58-3p	ACATTAAACAGGTCACCTTGCT	22	SL3.0ch08	-	7520153	7520351	New	143	40.2	-89.2	1.1	0	5	0	8	5	0	0	0	0	0	33	6		0	4.55744	0	7.58804	6.47308	0	0	0	0	0	20.878	5.21565	middle
59	70	PC-59-5p	ATGCCCTTGTGGACGTTAGTTGGT	24	SL3.0ch01	-	83838010	83838194	New	138	42.2	-77.9	1	0	0	5	0	0	0	14	0	0	0	11	0		0	0	4.35064	0	0	0	12.0369	0	0	0	6.95935	0	middle
59	71	PC-59-3p	ATACCAGCTAACGTCCACAAGGGC	24	SL3.0ch01	-	83838010	83838194	New	138	42.2	-77.9	1	0	0	0	0	0	0	5	0	0	0	5	0		0	0	0	0	0	0	4.29889	0	0	0	3.16334	0	low
60	72	PC-60-5p	ACTCTAACTTGCCTACCAGTTGAC	24	SL3.0ch07	-	2891963	2892110	New	142	41.2	-86.9	1.4	0	0	5	0	7	0	0	0	0	0	7	0		0	0	4.35064	0	9.06231	0	0	0	0	0	4.42868	0	low
60	73	PC-60-3p	CAACTGGTAGACAAGTTAGAGTGT	24	SL3.0ch07	-	2891963	2892110	New	142	41.2	-86.9	1.4	0	0	6	0	6	0	0	0	5	0	0	0		0	0	5.22077	0	7.76769	0	0	0	6.19793	0	0	0	low
61	74	PC-61-5p	AGAGTCCGGAGCATAAAGGGTATA	24	SL3.0ch06	+	38043000	38043099	New	82	31	-37.9	1.2	6	8	10	8	20	14	22	19	17	7	22	8		5.96916	7.29191	8.70128	7.58804	25.8923	15.4768	18.9151	22.3746	21.073	8.85337	13.9187	6.9542	middle
61	75	PC-61-3p	ATACCCTTTAGTTCCGGACTCCTT	24	SL3.0ch06	+	38043000	38043099	New	82	31	-37.9	1.2	0	0	0	0	0	0	8	0	0	0	7	0		0	0	0	0	0	0	6.87822	0	0	0	4.42868	0	low
62	76	PC-62-5p	ATCCACATTCATTTCATTACACGA	24	SL3.0ch10	-	61267851	61267981	New	125	32.1	-56	1.3	0	16	38	9	19	15	17	12	7	0	36	13		0	14.5838	33.0649	8.53654	24.5977	16.5823	14.6162	14.1313	8.67711	0	22.7761	11.3006	middle
62	77	PC-62-3p	TTGTAGTGAAATGGATGTTGAATC	24	SL3.0ch10	-	61267851	61267981	New	125	32.1	-56	1.3	0	0	21	0	5	0	0	0	0	0	15	0		0	0	18.2727	0	6.47308	0	0	0	0	0	9.49002	0	middle
63	78	PC-63-5p	TTGACAAAAGCAAGACCAAGAA	22	SL3.0ch03	+	57653904	57654055	New	149	30.3	-72.8	1.6	0	0	0	0	0	0	0	0	0	0	12	5		0	0	0	0	0	0	0	0	0	0	7.59202	4.34637	low
63	79	PC-63-3p	TATTCTTGGCCTTGCTTTCGTC	22	SL3.0ch03	+	57653904	57654055	New	149	30.3	-72.8	1.6	0	0	0	0	0	0	0	0	0	0	5	0		0	0	0	0	0	0	0	0	0	0	3.16334	0	low
64	80	PC-64-5p	TCCATCCATGACTCTGTTTTA	21	SL3.0ch07	+	63536803	63537009	New	143	33.8	-76	1.1	0	0	0	0	0	0	5	0	0	0	0	0		0	0	0	0	0	0	4.29889	0	0	0	0	0	low
64	81	PC-64-3p	AAACAGAGTCGTGAATGGAGG	21	SL3.0ch07	+	63536803	63537009	New	143	33.8	-76	1.1	0	0	0	0	13	0	5	0	0	0	5	11		0	0	0	0	16.83	0	4.29889	0	0	0	3.16334	9.56202	middle
65	82	PC-65-5p	AACCTCCTTAACCTCCTATCT	21	SL3.0ch06	+	36203204	36203377	New	168	44.3	-92.4	1.2	0	0	4.5	0	0	2.5	0	0	3	5.5	2.5	0		0	0	3.91558	0	0	2.76372	0	0	3.71876	6.95622	1.58167	0	low
65	83	PC-65-3p	TTAGATAGGAGGTTATGGAGG	21	SL3.0ch06	+	36203204	36203377	New	168	44.3	-92.4	1.2	5	0	0	0	0	0	0	0	0	0	6	5		4.9743	0	0	0	0	0	0	0	0	0	3.79601	4.34637	low
66	84	PC-66-5p	TATGGAGGCTCTTTTTTGTCT	21	SL3.0ch06	+	39708047	39708200	New	148	33.1	-77	1.5	0	0	0	0	0	0	0	6	0	0	9	5		0	0	0	0	0	0	0	7.06567	0	0	5.69401	4.34637	low
66	85	PC-66-3p	ACAAAAAAGAGCCTCCATACA	21	SL3.0ch06	+	39708047	39708200	New	148	33.1	-77	1.5	0	4	0	0	0	0	2.5	0	0	0	5	0		0	3.64596	0	0	0	0	2.14944	0	0	0	3.16334	0	low
67	86	PC-67-5p	AATAGTAGATTCCAACTCCCC	21	SL3.0ch04	+	64429549	64429651	New	97	41.7	-67.6	1.6	12	8.5	14	10	5.5	10.5	8	16	0	9.5	19.5	13		11.9383	7.74765	12.1818	9.48505	7.12038	11.6076	6.87822	18.8418	0	12.0153	12.337	11.3006	middle
69	87	PC-69-5p	TCAAGTAGATGCATCACCTGCTTA	24	SL3.0ch11	-	294562	294798	New	212	37.6	-107	1.2	54	55	89	49	75	58	58	44	42	6	82	48		53.7224	50.1319	77.4414	46.4767	97.0961	64.1183	49.8671	51.8149	52.0626	7.58861	51.8788	41.7252	middle
69	88	PC-69-3p	AGTAGGTGATGCAACTACTTGTCT	24	SL3.0ch11	-	294562	294798	New	212	37.6	-107	1.2	56	95	115	87	87	72	105	59	57	16	104	65		55.7121	86.5914	100.065	82.5199	112.632	79.5951	90.2766	69.4791	70.6565	20.2363	65.7975	56.5028	middle
70	89	PC-70-5p	TGCTCCTTTTGAAACTGTAATGCC	24	SL3.0ch04	+	5352412	5352604	New	190	28.5	-107.5	2	0	0	0	0	0	0	0	0	5	0	6	7		0	0	0	0	0	0	0	0	6.19793	0	3.79601	6.08492	low
70	90	PC-70-3p	AGGCATTACAGTTTTAAAAGGTGC	24	SL3.0ch04	+	5352412	5352604	New	190	28.5	-107.5	2	0	5	0	0	5	8	0	0	0	0	11	0		0	4.55744	0	0	6.47308	8.8439	0	0	0	0	6.95935	0	low
71	91	PC-71-5p	CTGCAACCATCACTTTGTGAG	21	SL3.0ch12	+	7760947	7761079	New	90	31.6	-67.1	1.6	0	0	3.5	0	0	0	0	0	0	0	2.5	0		0	0	3.04545	0	0	0	0	0	0	0	1.58167	0	low
71	92	PC-71-3p	TCACAAAGTGATGGTTGCAGT	21	SL3.0ch12	+	7760947	7761079	New	90	31.6	-67.1	1.6	26	18	24	28	23	32	52	34	28	23	45	30		25.8663	16.4068	20.8831	26.5581	29.7762	35.3756	44.7084	40.0388	34.7084	29.0897	28.4701	26.0782	middle
72	93	PC-72-3p	TATTGACACCAAAGAGAAGAT	21	SL3.0ch01	+	83354237	83354337	New	101	23.8	-43.4	1.8	14.5	15	19	24	14	15.5	24.5	25	16	16	25.5	22		14.4255	13.6723	16.5324	22.7641	18.1246	17.1351	21.0645	29.4403	19.8334	20.2363	16.133	19.124	middle
74	94	PC-74-5p	AGTGGACAAGTAAAGGTGGATGGA	24	SL3.0ch06	-	1520723	1520853	New	125	37.4	-64.1	1.3	627	1132	1418	793	954	837	832	628	434	294	1788	922		623.777	1031.81	1233.84	752.164	1235.06	925.293	715.335	739.541	537.981	371.842	1131.21	801.471	middle
74	95	PC-74-3p	CGTCCACTTTTATTTGTTCGCTAT	24	SL3.0ch06	-	1520723	1520853	New	125	37.4	-64.1	1.3	12	0	5	0	0	0	0	5	0	0	0	0		11.9383	0	4.35064	0	0	0	0	5.88806	0	0	0	0	middle
75	96	PC-75-5p	GATCCAGAAGATTTGCTTGTC	21	SL3.0ch09	+	70397624	70397778	New	149	34.8	-90.9	1.7	0	0	0	0	2.5	0	0	0	0	0	6	0		0	0	0	0	3.23654	0	0	0	0	0	3.79601	0	low
75	97	PC-75-3p	ATTGACAAGCAAATCTTCTGG	21	SL3.0ch09	+	70397624	70397778	New	149	34.8	-90.9	1.7	4	0	5.5	4.5	0	6	9	7	0	8	20	11.5		3.97944	0	4.7857	4.26827	0	6.63293	7.738	8.24329	0	10.1181	12.6534	9.99666	middle
76	98	PC-76-5p	ACCTACGTGGCACGAGCTTGAA	22	SL3.0ch03	-	24247958	24248174	New	214	37.3	-107	1.3	0	0	0	0	0	0	0	0	0	0	5	0		0	0	0	0	0	0	0	0	0	0	3.16334	0	low
76	99	PC-76-3p	ACAAGATAGTGTCACGTAGGTCC	23	SL3.0ch03	-	24247958	24248174	New	214	37.3	-107	1.3	0	0	0	0	0	0	5	0	0	0	0	0		0	0	0	0	0	0	4.29889	0	0	0	0	0	low
77	100	PC-77-5p	AGACACATTTGTTCTACATGACAC	24	SL3.0ch02	-	36426532	36426668	New	97	34.3	-43.6	0.9	0	0	0	0	5	0	0	0	0	0	5	0		0	0	0	0	6.47308	0	0	0	0	0	3.16334	0	low
77	101	PC-77-3p	ATGTCATGTAGAATACGTGTGTCT	24	SL3.0ch02	-	36426532	36426668	New	97	34.3	-43.6	0.9	6	5	10	7	7	6	14	9	0	0	8	0		5.96916	4.55744	8.70128	6.63953	9.06231	6.63293	12.0369	10.5985	0	0	5.06134	0	middle
78	102	PC-78-5p	ACACACTTTGATGCTGAGTTG	21	SL3.0ch04	-	3033200	3033303	New	104	28.8	-39.1	1.3	13	29	16	14	0	0	12	11	15	21	24	21		12.9332	26.4332	13.922	13.2791	0	0	10.3173	12.9537	18.5938	26.5601	15.184	18.2548	middle
78	103	PC-78-3p	ACTCGGTATCAAAGTATGTTT	21	SL3.0ch04	-	3033200	3033303	New	104	28.8	-39.1	1.3	17	30	27	21	10	0	14	7	22	29	25	7		16.9126	27.3447	23.4935	19.9186	12.9462	0	12.0369	8.24329	27.2709	36.6783	15.8167	6.08492	middle
79	104	PC-79-5p	AGAAACGATTTCACTGAAGAACAT	24	SL3.0ch05	+	63736387	63736560	New	171	31	-84.4	1.6	0	16.5	12.5	7.5	26	14	41	7	3.5	0	40.5	29.5		0	15.0396	10.8766	7.11379	33.66	15.4768	35.2509	8.24329	4.33855	0	25.6231	25.6436	middle
79	105	PC-79-3p	ATGTTCTTCAGTGAAATCGTTTC	23	SL3.0ch05	+	63736387	63736560	New	171	31	-84.4	1.6	0	0	0	0	0	0	2.5	0	0	0	0	0		0	0	0	0	0	0	2.14944	0	0	0	0	0	low
80	106	PC-80-5p	TTATCCCTACCGTTACTAATT	21	SL3.0ch10	+	63784263	63784407	New	139	33.1	-79.3	1.7	0	0	0	0	0	6	0	0	0	0	0	0		0	0	0	0	0	6.63293	0	0	0	0	0	0	low
80	107	PC-80-3p	AAATTAGTAACGGTAGGGGTA	21	SL3.0ch10	+	63784263	63784407	New	139	33.1	-79.3	1.7	16	37	17	25	22	23	28	22	10	21	43	25		15.9177	33.7251	14.7922	23.7126	28.4815	25.4262	24.0738	25.9075	12.3959	26.5601	27.2047	21.7319	middle
81	108	PC-81-5p	TAACTTTGTCATTTAGAGCTGTT	23	SL3.0ch01	-	23238090	23238249	New	154	39.4	-87.3	1.4	0	0	0	0	0	0	0	0	0	0	5	0		0	0	0	0	0	0	0	0	0	0	3.16334	0	low
81	109	PC-81-3p	ATATCGGCTCCAAATGAAAAAGTT	24	SL3.0ch01	-	23238090	23238249	New	154	39.4	-87.3	1.4	0	0	0	6	16	5	10	7	0	0	10	0		0	0	0	5.69103	20.7138	5.52744	8.59777	8.24329	0	0	6.32668	0	middle
82	110	PC-82-5p	TGACAACTAAATAAAGACGGA	21	SL3.0ch12	-	9974731	9974908	New	172	23	-124.9	3.1	7	3	0	6	0	0	0	3	0	5.5	8	0		6.96401	2.73447	0	5.69103	0	0	0	3.53284	0	6.95622	5.06134	0	low
82	111	PC-82-3p	TCTTTATTTAGTTGTCACCGT	21	SL3.0ch12	-	9974731	9974908	New	172	23	-124.9	3.1	4	2.5	3	5	4	5	8	4	0	3.5	5.5	6.5		3.97944	2.27872	2.61038	4.74252	5.17846	5.52744	6.87822	4.71045	0	4.42669	3.47967	5.65028	low
83	112	PC-83-5p	ACACACTCTGCATTCAATTAAATT	24	SL3.0ch12	+	62287029	62287183	New	152	25.8	-51.1	1.3	148	233	327	160	176	132	165	149	104	50	307	171		147.239	212.377	284.532	151.761	227.852	145.924	141.863	175.464	128.917	63.2384	194.229	148.646	middle
83	113	PC-83-3p	TTAATTGAATGCCAAGTGTGTGGC	24	SL3.0ch12	+	62287029	62287183	New	152	25.8	-51.1	1.3	0	0	8	0	0	0	0	0	0	0	0	0		0	0	6.96102	0	0	0	0	0	0	0	0	0	low
84	114	PC-84-5p	ACATTGGTACTTCTGCCGTCC	21	SL3.0ch03	+	5958186	5958386	New	198	34.3	-102.4	1.5	458	246	451	371	297	247	369	306	191	213	372	265		455.646	224.226	392.428	351.895	384.501	273.055	317.258	360.349	236.761	269.395	235.353	230.358	middle
84	115	PC-84-3p	ACCGCAGAAGCATCAATGTCC	21	SL3.0ch03	+	5958186	5958386	New	198	34.3	-102.4	1.5	338	442	502	431	392	346	426	348	278	270	639	466		336.262	402.878	436.804	408.806	507.489	382.499	366.265	409.809	344.605	341.487	404.275	405.082	middle
85	116	PC-85-5p	AGCTTGTAGAATCTCCTTTCC	21	SL3.0ch01	+	4430799	4430953	New	151	33.5	-64.9	1.3	0	0	0	0	0	0	13	13	0	10	7	11		0	0	0	0	0	0	11.1771	15.309	0	12.6477	4.42868	9.56202	middle
85	117	PC-85-3p	TGAAAGGAGATCCTACAAGCT	21	SL3.0ch01	+	4430799	4430953	New	151	33.5	-64.9	1.3	0	0	0	0	0	0	28	32	10	24	17	40		0	0	0	0	0	0	24.0738	37.6836	12.3959	30.3544	10.7554	34.771	middle
86	118	PC-86-3p	CACGTAGGACAAAAAGGGGTAG	22	SL3.0ch05	+	38068374	38068589	New	189	34.7	-99.2	1.3	20	27	34	13.5	21	17.5	7	10	13.5	11	50.5	27.5		19.8972	24.6102	29.5844	12.8048	27.1869	19.346	6.01844	11.7761	16.7344	13.9124	31.9497	23.905	middle
88	119	PC-88-5p	TCACTTAGCCCACCGAAAGCC	21	SL3.0ch06	+	43216546	43216704	New	154	38.4	-95.9	1.6	5	0	0	0	0	0	7	0	0	0	14	0		4.9743	0	0	0	0	0	6.01844	0	0	0	8.85735	0	low
88	120	PC-88-3p	ACTTTTGATGGGCTAAGTGAGAAG	24	SL3.0ch06	+	43216546	43216704	New	154	38.4	-95.9	1.6	0	0	0	0	0	0	0	0	0	0	5	0		0	0	0	0	0	0	0	0	0	0	3.16334	0	low
89	121	PC-89-5p	GAATTGGCTGCTGGATTTGAGT	22	SL3.0ch05	-	63916579	63916677	New	90	35.4	-42	1.2	0	0	0	10	0	13	60	0	0	21	831	7		0	0	0	9.48505	0	14.3713	51.5866	0	0	26.5601	525.747	6.08492	middle
89	122	PC-89-3p	TCAAGCCCAACAGTCAATTCAA	22	SL3.0ch05	-	63916579	63916677	New	90	35.4	-42	1.2	0	0	0	0	0	0	29	0	0	6	525	7		0	0	0	0	0	0	24.9335	0	0	7.58861	332.151	6.08492	middle
90	123	PC-90-5p	TGAAACCCCGTGTATGACATG	21	SL3.0ch10	+	989442	989529	New	82	43.2	-46.7	1.2	0	0	0	0	9	5	6	8	5	9	0	7		0	0	0	0	11.6515	5.52744	5.15866	9.4209	6.19793	11.3829	0	6.08492	middle
90	124	PC-90-3p	TGTCTTACGCAGGGTTTCAAC	21	SL3.0ch10	+	989442	989529	New	82	43.2	-46.7	1.2	0	0	0	0	7	6	5	0	0	0	0	5		0	0	0	0	9.06231	6.63293	4.29889	0	0	0	0	4.34637	low
91	125	PC-91-5p	GGAACAACAGCGATTTCCTCCGCC	24	SL3.0ch11	+	4288326	4288474	New	144	38.3	-68.8	1.2	0	0	0	0	0	0	0	0	0	0	8	0		0	0	0	0	0	0	0	0	0	0	5.06134	0	low
91	126	PC-91-3p	AGAGGAAATCGCTGTTGTTCC	21	SL3.0ch11	+	4288326	4288474	New	144	38.3	-68.8	1.2	0	0	0	0	0	0	0	0	0	2.5	2.5	0		0	0	0	0	0	0	0	0	0	3.16192	1.58167	0	low
92	127	PC-92-5p	GAAAAATAAGTTACCTTGTCG	21	SL3.0ch12	-	62308454	62308625	New	169	30.8	-99.2	1.9	0	5	15	7	0	0	0	6	0	0	8	7		0	4.55744	13.0519	6.63953	0	0	0	7.06567	0	0	5.06134	6.08492	middle
92	128	PC-92-3p	TTTCGACAAGGTAACTTATTT	21	SL3.0ch12	-	62308454	62308625	New	169	30.8	-99.2	1.9	8	6	0	0	0	0	0	0	8	0	0	0		7.95887	5.46893	0	0	0	0	0	0	9.9167	0	0	0	low
93	129	PC-93-5p	TGATTACACCCTGCTAATTACACC	24	SL3.0ch10	-	51892155	51892320	New	163	38.6	-136.3	2.1	0	4	0	0	3	0	2.5	0	0	0	2.5	0		0	3.64596	0	0	3.88385	0	2.14944	0	0	0	1.58167	0	low
93	130	PC-93-3p	TAATTGGCAGGGTGTAATCACA	22	SL3.0ch10	-	51892155	51892320	New	163	38.6	-136.3	2.1	0	7.5	18.5	3	5	12	5	7	0	0	17	15		0	6.83617	16.0974	2.84551	6.47308	13.2659	4.29889	8.24329	0	0	10.7554	13.0391	middle
94	131	PC-94-5p	AATCTTATCCATCGACCCGATATT	24	SL3.0ch05	-	1575399	1575626	New	225	34.6	-70.9	0.9	0	0	0	0	0	0	0	0	0	0	7	8		0	0	0	0	0	0	0	0	0	0	4.42868	6.9542	low
94	132	PC-94-3p	ATCGGATCGACAGATGAAATTGTA	24	SL3.0ch05	-	1575399	1575626	New	225	34.6	-70.9	0.9	0	0	6	0	0	0	6	0	0	0	0	0		0	0	5.22077	0	0	0	5.15866	0	0	0	0	0	low
95	133	PC-95-3p	AGTAACGTATATCGATCTGACGCC	24	SL3.0ch08	+	49364663	49364781	New	108	31.1	-51.6	1.4	2.5	4	9.5	7.5	12.5	6.5	12.5	10	3.5	0	10.5	5		2.48715	3.64596	8.26622	7.11379	16.1827	7.18567	10.7472	11.7761	4.33855	0	6.64302	4.34637	middle
97	134	PC-97-5p	TTTTCTTTTTCTGCCTGGACTATC	24	SL3.0ch06	-	1743129	1743281	New	147	35.9	-51.5	0.9	8	14	11	5	8	5	16	18	19	0	26	5		7.95887	12.7608	9.57141	4.74252	10.3569	5.52744	13.7564	21.197	23.5522	0	16.4494	4.34637	middle
97	135	PC-97-3p	TAGTTCAGGTAGAAAGAGAACA	22	SL3.0ch06	-	1743129	1743281	New	147	35.9	-51.5	0.9	12	5	0	0	5	0	0	0	0	0	5	10		11.9383	4.55744	0	0	6.47308	0	0	0	0	0	3.16334	8.69274	middle
98	136	PC-98-5p	TGGGGAGGGTGGTGTGTACGC	21	SL3.0ch04	+	3142712	3142854	New	137	49	-86	1.2	12	9	21	20	14	16	9	19	0	5	14	5		11.9383	8.2034	18.2727	18.9701	18.1246	17.6878	7.738	22.3746	0	6.32384	8.85735	4.34637	middle
98	137	PC-98-3p	TGCGTACATCCTACCCTCCCC	21	SL3.0ch04	+	3142712	3142854	New	137	49	-86	1.2	13	8	10	15	15	25	25	17	6	12	22	18		12.9332	7.29191	8.70128	14.2276	19.4192	27.6372	21.4944	20.0194	7.43752	15.1772	13.9187	15.6469	middle
99	138	PC-99-5p	AATCGCTCATGATGTAACGACTTT	24	SL3.0ch08	-	4728128	4728319	New	186	35.4	-115.4	1.7	0	0	0	0	0	0	5	0	0	0	0	0		0	0	0	0	0	0	4.29889	0	0	0	0	0	low
99	139	PC-99-3p	GGGCAAAAGTCGCTACATCGTGAA	24	SL3.0ch08	-	4728128	4728319	New	186	35.4	-115.4	1.7	0	0	0	0	0	0	5	0	0	0	0	0		0	0	0	0	0	0	4.29889	0	0	0	0	0	low
100	140	PC-100-5p	TAACATCAACGAAAACAGGCA	21	SL3.0ch03	+	29516879	29517006	New	122	27.3	-67.9	1.9	3	8.5	6	7	0	3	9.5	7	3	2.5	22.5	13.5		2.98458	7.74765	5.22077	6.63953	0	3.31646	8.16789	8.24329	3.71876	3.16192	14.235	11.7352	middle
102	141	PC-102-5p	AGGCGCATGTGTCATATCTTTACA	24	SL3.0ch09	-	1188021	1188217	New	113	41.6	-92	1.1	153.5	161.5	230.5	105	207	144	283	167	89.5	62.5	582.5	223.5		152.711	147.205	200.565	99.593	267.985	159.19	243.317	196.661	110.943	79.048	368.529	194.283	middle
102	142	PC-102-3p	ATGTAAGGATATGACACATGAGCC	24	SL3.0ch09	-	1188021	1188217	New	113	41.6	-92	1.1	218.5	440.5	461.5	330.5	396.5	270.5	502	341.5	306	203	1457.5	664		217.377	401.511	401.564	313.481	513.315	299.034	431.608	402.155	379.314	256.748	922.114	577.198	middle
103	143	PC-103-5p	TGCATTAGTAATGTAATGGGTTCT	24	SL3.0ch01	-	79836850	79836981	New	131	31.1	-71.7	1.7	0	5	12	0	0	0	0	0	0	0	6	5		0	4.55744	10.4415	0	0	0	0	0	0	0	3.79601	4.34637	middle
103	144	PC-103-3p	AACCCATTGCACTACTAATGCATA	24	SL3.0ch01	-	79836850	79836981	New	131	31.1	-71.7	1.7	18	9	29	20	30	19	20	9	10	5	13	14		17.9075	8.2034	25.2337	18.9701	38.8385	21.0043	17.1955	10.5985	12.3959	6.32384	8.22469	12.1698	middle
104	145	PC-104-5p	ATTTCACAGTAACGTTTTAGGAGT	24	SL3.0ch06	+	346487	346639	New	150	25.5	-54.3	1.4	0	0	0	0	0	0	0	0	6	0	7	0		0	0	0	0	0	0	0	0	7.43752	0	4.42868	0	low
104	146	PC-104-3p	ATACTCTAAAACGTTACTGTGAAA	24	SL3.0ch06	+	346487	346639	New	150	25.5	-54.3	1.4	0	0	0	0	2.5	3	0	2.5	0	0	0	0		0	0	0	0	3.23654	3.31646	0	2.94403	0	0	0	0	low
105	147	PC-105-5p	AGTTGAACAAGTAGACACATGAGT	24	SL3.0ch01	+	93247763	93247940	New	175	34.8	-68.1	1.1	9.5	5.5	3.5	12	10	5	26.5	13	17.5	0	33	9.5		9.45116	5.01319	3.04545	11.3821	12.9462	5.52744	22.7841	15.309	21.6928	0	20.878	8.25811	middle
107	148	PC-107-5p	AGCATTCCATCAACATTTTCTAGC	24	SL3.0ch06	-	37323646	37323843	New	192	36.9	-136.1	1.9	0	0	2.5	0	0	0	0	0	0	0	0	5		0	0	2.17532	0	0	0	0	0	0	0	0	4.34637	low
107	149	PC-107-3p	AAATGTTGATGGAATGCTTGCTTG	24	SL3.0ch06	-	37323646	37323843	New	192	36.9	-136.1	1.9	0	0	0	0	0	0	3	0	0	0	5	5		0	0	0	0	0	0	2.57933	0	0	0	3.16334	4.34637	low
108	150	PC-108-5p	ATGATGTTGGAATGGCTCAAT	21	SL3.0ch03	-	62889307	62889413	New	101	29.9	-47.8	1.5	17	38.5	8	19	3	3.5	3	4	22	28	27	13.5		16.9126	35.0923	6.96102	18.0216	3.88385	3.86921	2.57933	4.71045	27.2709	35.4135	17.082	11.7352	middle
110	151	PC-110-5p	ATACGTGTCATAATCTTATCCACC	24	SL3.0ch07	+	3261078	3261299	New	217	37.8	-89	1.1	0	0	0	0	7	5	12	0	0	0	0	6		0	0	0	0	9.06231	5.52744	10.3173	0	0	0	0	5.21565	middle
110	152	PC-110-3p	ACGGATAAGATTGTGCCACGTGTC	24	SL3.0ch07	+	3261078	3261299	New	217	37.8	-89	1.1	0	5	3.5	0	5	6	19.5	0	0	0	6	14.5		0	4.55744	3.04545	0	6.47308	6.63293	16.7657	0	0	0	3.79601	12.6045	middle
111	153	PC-111-5p	TGAGTTTTCTGTCTGTACTAGT	22	SL3.0ch04	-	1580080	1580235	New	151	39.1	-71.7	1.2	9	10	14	10	13	0	0	7	5	0	6	0		8.95373	9.11489	12.1818	9.48505	16.83	0	0	8.24329	6.19793	0	3.79601	0	middle
111	154	PC-111-3p	GATAGTACAGGTAGGAAACTCACA	24	SL3.0ch04	-	1580080	1580235	New	151	39.1	-71.7	1.2	29	40	96	61	78	54	79	59	32	10	91	40		28.8509	36.4596	83.5323	57.8588	100.98	59.6963	67.9224	69.4791	39.6668	12.6477	57.5728	34.771	middle
112	155	PC-112-5p	TTTTCTGAGAAAACAAATAGT	21	SL3.0ch03	+	1834347	1834509	New	157	27	-58.4	1.3	44	48	46	35	21	31	43	22	46	43	78	90		43.7738	43.7515	40.0259	33.1977	27.1869	34.2701	36.9704	25.9075	57.021	54.385	49.3481	78.2347	middle
112	156	PC-112-3p	TATTTGTTTTCTAGGAAAACC	21	SL3.0ch03	+	1834347	1834509	New	157	27	-58.4	1.3	0	0	0	0	0	0	0	0	0	0	0	5		0	0	0	0	0	0	0	0	0	0	0	4.34637	low
113	157	PC-113-3p	AGTAACGTATATCAACCTAACGCT	24	SL3.0ch04	+	4249449	4249595	New	144	33.3	-86.2	1.8	2.5	3	5	2.5	5.5	3.5	12	7.5	4.5	0	5	4		2.48715	2.73447	4.35064	2.37126	7.12038	3.86921	10.3173	8.83209	5.57814	0	3.16334	3.4771	middle
115	158	PC-115-5p	ACATGAGATGCTATTGATGGA	21	SL3.0ch03	+	68032899	68033075	New	171	30.5	-75.3	1.4	0	0	0	8	0	0	15	12	0	12	60	41		0	0	0	7.58804	0	0	12.8967	14.1313	0	15.1772	37.9601	35.6403	middle
115	159	PC-115-3p	ATCAATGGCGTCTCGTGTAACT	22	SL3.0ch03	+	68032899	68033075	New	171	30.5	-75.3	1.4	0	0	7	10	6	0	11	19	7	10	75	42		0	0	6.0909	9.48505	7.76769	0	9.45755	22.3746	8.67711	12.6477	47.4501	36.5095	middle
116	160	PC-116-5p	AACTTTCACATTGGTGGCTACT	22	SL3.0ch10	+	54546093	54546342	New	171	35.2	-112.1	1.3	10.5	24	36.5	18.5	26	16	24	12.5	14	5	18.5	14.5		10.446	21.8757	31.7597	17.5473	33.66	17.6878	20.6347	14.7202	17.3542	6.32384	11.7044	12.6045	middle
116	161	PC-116-3p	TTAGTAGCCACCAATGTGAAAGTT	24	SL3.0ch10	+	54546093	54546342	New	171	35.2	-112.1	1.3	0	2.5	9	5.5	3	0	13.5	5.5	4	0	4.5	7		0	2.27872	7.83115	5.21678	3.88385	0	11.607	6.47687	4.95835	0	2.84701	6.08492	middle
117	162	PC-117-5p	GGCAAGTAAGCGCTCCAACTT	21	SL3.0ch08	-	2380777	2380935	New	153	43.4	-85.5	1.2	0	0	0	6	0	0	0	0	0	0	5	0		0	0	0	5.69103	0	0	0	0	0	0	3.16334	0	low
117	163	PC-117-3p	TTGGAGTGCGTACTTGCTAGT	21	SL3.0ch08	-	2380777	2380935	New	153	43.4	-85.5	1.2	25	29	23	23	11	17	38	14	11	37	23	26		24.8715	26.4332	20.0129	21.8156	14.2408	18.7933	32.6715	16.4866	13.6355	46.7964	14.5514	22.6011	middle
118	164	PC-118-5p	ATTTTTCAAGTGACAAGTGACATT	24	SL3.0ch02	+	38004716	38004838	New	117	35	-68.6	1.6	0	0	0	6	0	0	6	6	0	0	5	5		0	0	0	5.69103	0	0	5.15866	7.06567	0	0	3.16334	4.34637	low
118	165	PC-118-3p	AATAGATGTCACTTGTCACTTGGC	24	SL3.0ch02	+	38004716	38004838	New	117	35	-68.6	1.6	0	5	24	11	23	5	18	19	5	0	33	6		0	4.55744	20.8831	10.4336	29.7762	5.52744	15.476	22.3746	6.19793	0	20.878	5.21565	middle
119	166	PC-119-5p	TGTCCACGTACTGCGTACTGAT	22	SL3.0ch02	+	30017500	30017657	New	155	53.2	-138.1	1.6	0	0	0	0	0	0	6	0	0	0	0	6		0	0	0	0	0	0	5.15866	0	0	0	0	5.21565	low
119	167	PC-119-3p	AGTACGCAGTACGTGGACATCTCC	24	SL3.0ch02	+	30017500	30017657	New	155	53.2	-138.1	1.6	0	0	0	0	0	0	0	0	0	0	0	6		0	0	0	0	0	0	0	0	0	0	0	5.21565	low
120	168	PC-120-5p	CTGGGGCTCAAAAGATTAGAA	21	SL3.0ch10	+	34534900	34535017	New	112	38.1	-58.9	1.3	0	5	0	0	0	0	0	0	0	0	0	0		0	4.55744	0	0	0	0	0	0	0	0	0	0	low
120	169	PC-120-3p	CTAATCGTTTGAGCTCCAGCA	21	SL3.0ch10	+	34534900	34535017	New	112	38.1	-58.9	1.3	0	0	0	0	0	0	0	0	0	0	18	0		0	0	0	0	0	0	0	0	0	0	11.388	0	middle
121	170	PC-121-5p	AGATAAGAATTCAATTACTGAAGC	24	SL3.0ch02	+	7284472	7284600	New	123	25.6	-29.4	0.9	0	5	0	0	3.5	0	18.5	0	0	0	0	0		0	4.55744	0	0	4.53115	0	15.9059	0	0	0	0	0	middle
123	171	PC-123-5p	TAGCCTGAACCTGCATCGTGAT	22	SL3.0ch03	+	68858857	68859031	New	140	49.7	-97.4	1.1	424	492	586	466	424	411	547	421	409	269	945	593		421.82	448.452	509.895	442.003	548.917	454.355	470.298	495.775	506.991	340.222	597.871	515.48	middle
123	172	PC-123-3p	CCATCACGATGTAGGCTCAGGC	22	SL3.0ch03	+	68858857	68859031	New	140	49.7	-97.4	1.1	39	41	32	34	28	31	63	24	28	31	82	55		38.7995	37.371	27.8441	32.2492	36.2492	34.2701	54.166	28.2627	34.7084	39.2078	51.8788	47.8101	middle
124	173	PC-124-5p	AGAAGGAAGTTGACGATTGGAACA	24	SL3.0ch07	-	7552930	7553080	New	151	33.1	-64	1.3	0	0	7	0	0	6	11	0	6	0	5	0		0	0	6.0909	0	0	6.63293	9.45755	0	7.43752	0	3.16334	0	low
124	174	PC-124-3p	ATGATCCAATCGTCAGCTTTCTTC	24	SL3.0ch07	-	7552930	7553080	New	151	33.1	-64	1.3	0	0	0	0	5	0	9	0	0	0	0	0		0	0	0	0	6.47308	0	7.738	0	0	0	0	0	low
125	175	PC-125-5p	AGACATGATAATAGATGGTTA	21	SL3.0ch03	+	61950186	61950303	New	112	27.1	-65.2	2	0	0	0	0	0	0	0	0	0	0	10	9		0	0	0	0	0	0	0	0	0	0	6.32668	7.82347	low
125	176	PC-125-3p	TGACCGTCTATTATCATGTCT	21	SL3.0ch03	+	61950186	61950303	New	112	27.1	-65.2	2	0	0	0	0	0	0	0	0	0	0	16	6		0	0	0	0	0	0	0	0	0	0	10.1227	5.21565	middle
126	177	PC-126-3p	AACGGATGACATAGATGAGCCTTT	24	SL3.0ch01	-	77390527	77390675	New	146	35.6	-86.7	1.6	0	8	14	5	13.5	0	7.5	5.5	0	3	11	3		0	7.29191	12.1818	4.74252	17.4773	0	6.44833	6.47687	0	3.7943	6.95935	2.60782	middle
128	178	PC-128-5p	AGAGTGTTCCCATGTGTAATAAAGA	25	SL3.0ch05	+	1023115	1023287	New	144	34.1	-74.2	1.3	10	18	30	13	23	15	35	19	18	5	104	41		9.94859	16.4068	26.1038	12.3306	29.7762	16.5823	30.0922	22.3746	22.3126	6.32384	65.7975	35.6403	middle
128	179	PC-128-3p	TCTTTTTACATACGGGACACTCT	23	SL3.0ch05	+	1023115	1023287	New	144	34.1	-74.2	1.3	64	61	76	53	70	44	86	68	64	32	107	58		63.671	55.6008	66.1297	50.2708	90.6231	48.6415	73.9409	80.0776	79.3336	40.4726	67.6955	50.4179	middle
129	180	PC-129-5p	ATTAATGAGATGGGTGGATTCC	22	SL3.0ch04	-	953467	953616	New	144	46	-85	1.2	0	0	0	0	0	0	0	0	0	0	6	0		0	0	0	0	0	0	0	0	0	0	3.79601	0	low
129	181	PC-129-3p	AAGAGTCCACGCATCTCATTAACC	24	SL3.0ch04	-	953467	953616	New	144	46	-85	1.2	22	21	38	15	49	37	76	43	16	0	65	35		21.8869	19.1413	33.0649	14.2276	63.4361	40.903	65.3431	50.6373	19.8334	0	41.1234	30.4246	middle
130	182	PC-130-5p	AAGTAAACACACGAGTCCTACAGG	24	SL3.0ch09	-	55575814	55576004	New	188	32.5	-64.7	1	0	0	13	2.5	11	9	34.5	17	3	0	40	8.5		0	0	11.3117	2.37126	14.2408	9.94939	29.6623	20.0194	3.71876	0	25.3067	7.38883	middle
132	183	PC-132-5p	AGACAATCCAGCCGAGGAACTT	22	SL3.0ch06	-	23724811	23725064	New	160	35.8	-124.6	1.4	38.5	57	76	45	18	23	56.5	64	50	68	381.5	219		38.3021	51.9549	66.1297	42.6827	23.3031	25.4262	48.5774	75.3672	61.9793	86.0042	241.363	190.371	middle
132	184	PC-132-3p	TCCTCGGCTGAATTGTCTTGCT	22	SL3.0ch06	-	23724811	23725064	New	160	35.8	-124.6	1.4	40.5	50.5	28.5	22	16	20.5	50.5	31	34.5	68	161.5	101.5		40.2918	46.0302	24.7986	20.8671	20.7138	22.6625	43.4188	36.506	42.7657	86.0042	102.176	88.2314	middle
133	185	PC-133-5p	AAGTGTTGATGAAGAAAGGAAGCT	24	SL3.0ch10	-	4330177	4330364	New	185	42	-96.8	1.2	2.5	0	0	0	0	0	7.5	0	0	0	6	0		2.48715	0	0	0	0	0	6.44833	0	0	0	3.79601	0	low
133	186	PC-133-3p	ATCGTCAGCTTCCTTTCTTCATCA	24	SL3.0ch10	-	4330177	4330364	New	185	42	-96.8	1.2	2.5	2.5	6	5	6	3.5	4.5	3	2.5	0	8	0		2.48715	2.27872	5.22077	4.74252	7.76769	3.86921	3.869	3.53284	3.09897	0	5.06134	0	low
134	187	PC-134-5p	AACTGACGTGTCTGCAGCGAGTGT	24	SL3.0ch09	+	70821421	70821551	New	97	43.5	-67.8	1.2	12	5	0	0	5	5	35	18	7	0	29	12		11.9383	4.55744	0	0	6.47308	5.52744	30.0922	21.197	8.67711	0	18.3474	10.4313	middle
134	188	PC-134-3p	ACACTTGCTGCAGACACGTCAGTC	24	SL3.0ch09	+	70821421	70821551	New	97	43.5	-67.8	1.2	12	25	51	25	47	41	82	53	23	6	87	38		11.9383	22.7872	44.3765	23.7126	60.8469	45.325	70.5018	62.4135	28.5105	7.58861	55.0421	33.0324	middle
135	189	PC-135-5p	TTTTAGGACGGAGAATTTAAA	21	SL3.0ch12	+	4997088	4997288	New	198	16.9	-120.5	3.6	0	0	6	0	0	6	0	0	0	0	16	0		0	0	5.22077	0	0	6.63293	0	0	0	0	10.1227	0	middle
135	190	PC-135-3p	ATTTTAAATTCTCCGTCCTAA	21	SL3.0ch12	+	4997088	4997288	New	198	16.9	-120.5	3.6	6	0	7	7	5	5	6	5	0	0	12	5		5.96916	0	6.0909	6.63953	6.47308	5.52744	5.15866	5.88806	0	0	7.59202	4.34637	low
136	191	PC-136-5p	AAGTCTACGTGGCACTATCTTGTG	24	SL3.0ch10	+	61309886	61310081	New	190	32.7	-94.8	1.5	0	0	0	0	0	0	9	0	0	0	0	6		0	0	0	0	0	0	7.738	0	0	0	0	5.21565	low
136	192	PC-136-3p	TTTCAAGGTAGTGTCACGTAGGCC	24	SL3.0ch10	+	61309886	61310081	New	190	32.7	-94.8	1.5	0	5	0	0	0	0	6	0	0	0	0	0		0	4.55744	0	0	0	0	5.15866	0	0	0	0	0	low
137	193	PC-137-5p	AATAGCGTTAGGTTGATATACGTA	24	SL3.0ch02	-	48025057	48025259	New	200	25.6	-80.1	1.5	0	0	7	0	0	0	0	0	0	0	0	0		0	0	6.0909	0	0	0	0	0	0	0	0	0	low
138	194	PC-138-5p	TTCGACTAATAGTTATTATTT	21	SL3.0ch06	+	57160	57292	New	115	29.3	-52.5	1.3	3	7	0	2.5	0	0	3.5	2.5	0	0	5	3		2.98458	6.38042	0	2.37126	0	0	3.00922	2.94403	0	0	3.16334	2.60782	low
138	195	PC-138-3p	ATAATAACTATTAGTTGAATGACC	24	SL3.0ch06	+	57160	57292	New	115	29.3	-52.5	1.3	0	0	6	0	0	0	0	0	0	0	7	12		0	0	5.22077	0	0	0	0	0	0	0	4.42868	10.4313	middle
139	196	PC-139-5p	ATGACCGGAATTTCAGAGACACAT	24	SL3.0ch05	+	18482980	18483138	New	151	39	-75.5	1.2	0	0	0	0	0	0	0	0	5	0	6	0		0	0	0	0	0	0	0	0	6.19793	0	3.79601	0	low
139	197	PC-139-3p	AGATGTGTCTTTGAAATTTCGATC	24	SL3.0ch05	+	18482980	18483138	New	151	39	-75.5	1.2	0	11	5	5	0	6	12	0	0	0	0	0		0	10.0264	4.35064	4.74252	0	6.63293	10.3173	0	0	0	0	0	middle
140	198	PC-140-3p	TAGTCAATTTAAGCGGAATGAT	22	SL3.0ch07	+	7725124	7725378	New	139	33.7	-119.3	1.4	77.5	112.5	68.5	82	45	81.5	107.5	83	61.5	114	306	210.5		77.1016	102.542	59.6038	77.7774	58.2577	90.0972	92.4261	97.7418	76.2346	144.184	193.596	182.982	middle
142	199	PC-142-5p	CTCGCAGGAGAGATGGCACTTGC	23	SL3.0ch02	+	50592654	50592778	New	119	42.4	-47.8	0.9	0	8	9	5	7	11	0	6	8	7	8	9		0	7.29191	7.83115	4.74252	9.06231	12.1604	0	7.06567	9.9167	8.85337	5.06134	7.82347	middle
142	200	PC-142-3p	AAGTGCCTCTGTCTTTCGACACGA	24	SL3.0ch02	+	50592654	50592778	New	119	42.4	-47.8	0.9	0	0	0	0	7	0	0	0	0	0	0	0		0	0	0	0	9.06231	0	0	0	0	0	0	0	low
143	201	PC-143-5p	AAATTGCACAACTTACAAAGT	21	SL3.0ch09	-	67565431	67565640	New	207	26.7	-113.7	2	6	8	9	0	0	10	11	16	0	11	30	14		5.96916	7.29191	7.83115	0	0	11.0549	9.45755	18.8418	0	13.9124	18.98	12.1698	middle
143	202	PC-143-3p	TTTGTAAGTAGTGCAATTTAT	21	SL3.0ch09	-	67565431	67565640	New	207	26.7	-113.7	2	0	0	6	0	5	0	0	0	0	0	7	0		0	0	5.22077	0	6.47308	0	0	0	0	0	4.42868	0	low
144	203	PC-144-5p	GAATTTCATTGAGTATGTTGTTGT	24	SL3.0ch09	+	66734607	66734755	New	145	38.9	-72.8	1.3	5	11	16	9	17	12	15	14	6	0	15	10		4.9743	10.0264	13.922	8.53654	22.0085	13.2659	12.8967	16.4866	7.43752	0	9.49002	8.69274	middle
144	204	PC-144-3p	AACAACATACTTACTGAAATGCCA	24	SL3.0ch09	+	66734607	66734755	New	145	38.9	-72.8	1.3	39	102	137	60	149	73	126	77	65	10	136	62		38.7995	92.9719	119.208	56.9103	192.898	80.7006	108.332	90.6762	80.5731	12.6477	86.0429	53.895	middle
145	205	PC-145-5p	AACTACTTATCAAAAACACATT	22	SL3.0ch08	-	227362	227543	New	179	34.6	-70.2	1.1	0	0	0	0	0	0	0	5	0	0	0	5		0	0	0	0	0	0	0	5.88806	0	0	0	4.34637	low
145	206	PC-145-3p	TGTGTTTTGATAAGTAGTTAG	21	SL3.0ch08	-	227362	227543	New	179	34.6	-70.2	1.1	0	0	0	0	0	0	0	0	0	0	7	0		0	0	0	0	0	0	0	0	0	0	4.42868	0	low
146	207	PC-146-5p	AGACTTGATTTCTCTCTTCTT	21	SL3.0ch07	+	62826800	62826883	New	78	26.2	-44	2	0	8	6	15	0	0	0	0	5	5	19	6		0	7.29191	5.22077	14.2276	0	0	0	0	6.19793	6.32384	12.0207	5.21565	middle
146	208	PC-146-3p	AGAAGAGTGAGATCAAGTCTC	21	SL3.0ch07	+	62826800	62826883	New	78	26.2	-44	2	7	16	8	10	12	9	9	15	5	7	15	11		6.96401	14.5838	6.96102	9.48505	15.5354	9.94939	7.738	17.6642	6.19793	8.85337	9.49002	9.56202	middle
147	209	PC-147-5p	AAACTCAGGATGGATAGCGCT	21	SL3.0ch09	-	8388505	8388593	New	83	46.1	-41.2	1	8	13.5	10	10.5	15	3.5	32.5	19.5	12.5	18.5	31.5	24.5		7.95887	12.3051	8.70128	9.9593	19.4192	3.86921	27.9428	22.9634	15.4948	23.3982	19.929	21.2972	middle
149	210	PC-149-3p	ATCCAACTTTGAAGATAGGAGCTT	24	SL3.0ch12	+	62225496	62225659	New	161	26.8	-56.4	1.3	12	19	21	13	23	16.5	49.5	48	14	12.5	93.5	76		11.9383	17.3183	18.2727	12.3306	29.7762	18.2405	42.559	56.5254	17.3542	15.8096	59.1545	66.0649	middle
151	211	PC-151-5p	TTTGAGTGTACACAAGTAGACACC	24	SL3.0ch02	+	26696956	26697104	New	143	28.9	-65	1.5	0	0	7	0	0	6	6	0	0	0	8	9		0	0	6.0909	0	0	6.63293	5.15866	0	0	0	5.06134	7.82347	low
151	212	PC-151-3p	TGTTTACTCGTGCACACTCAAAGT	24	SL3.0ch02	+	26696956	26697104	New	143	28.9	-65	1.5	0	0	8	5	0	0	0	0	0	0	0	0		0	0	6.96102	4.74252	0	0	0	0	0	0	0	0	low
152	213	PC-152-5p	AGGTTGAGAGGGTACTAATGCATT	24	SL3.0ch08	-	46055118	46055275	New	155	36.1	-69.1	1.2	0	0	0	0	0	0	5	0	0	0	0	0		0	0	0	0	0	0	4.29889	0	0	0	0	0	low
152	214	PC-152-3p	ACAAGTAGCCCCTTAACCTATGCC	24	SL3.0ch08	-	46055118	46055275	New	155	36.1	-69.1	1.2	0	0	13	9	14	10	21	13	10	6	45	6		0	0	11.3117	8.53654	18.1246	11.0549	18.0553	15.309	12.3959	7.58861	28.4701	5.21565	middle
153	215	PC-153-5p	TTCAGAAACGTCGACGGGTGC	21	SL3.0ch07	+	6513033	6513159	New	121	49.6	-100.2	1.6	139	123	81	104	67	88	84	91	94	120	265	183		138.285	112.113	70.4804	98.6445	86.7392	97.2829	72.2213	107.163	116.521	151.772	167.657	159.077	middle
153	216	PC-153-3p	ACCGGTCGATGTTTCTGAAGA	21	SL3.0ch07	+	6513033	6513159	New	121	49.6	-100.2	1.6	11	0	0	20	0	16	0	0	11	0	16	6		10.9435	0	0	18.9701	0	17.6878	0	0	13.6355	0	10.1227	5.21565	middle
154	217	PC-154-3p	GAGTAACGTATATCAATCTAACGC	24	SL3.0ch05	+	63289287	63289436	New	147	35.3	-66.6	1.3	10	13.5	15	9.5	18.5	6.5	20.5	7.5	10.5	0	12.5	13		9.94859	12.3051	13.0519	9.0108	23.9504	7.18567	17.6254	8.83209	13.0157	0	7.90835	11.3006	middle
156	218	PC-156-5p	TTATGCCCTTACCGTCAAATA	21	SL3.0ch01	+	89768448	89768636	New	186	37.6	-74.6	1.1	29	16	32	14	14	15	16	21	10	7	23	14		28.8509	14.5838	27.8441	13.2791	18.1246	16.5823	13.7564	24.7299	12.3959	8.85337	14.5514	12.1698	middle
156	219	PC-156-3p	TTTGATGCTAAGGGCTTAAGT	21	SL3.0ch01	+	89768448	89768636	New	186	37.6	-74.6	1.1	5	11	0	0	0	0	0	0	0	0	7	5		4.9743	10.0264	0	0	0	0	0	0	0	0	4.42868	4.34637	middle
157	220	PC-157-5p	AGACCCCTTCTTCGTGTTGCA	21	SL3.0ch01	+	90128386	90128529	New	138	31.2	-69.9	1.6	7.5	0	4	2.5	0	10	5.5	3	3.5	0	6	2.5		7.46144	0	3.48051	2.37126	0	11.0549	4.72878	3.53284	4.33855	0	3.79601	2.17319	middle
159	221	PC-159-5p	AGCATAGTAAAGAGTAGAGACT	22	SL3.0ch03	+	61055697	61055808	New	106	37.5	-70.3	1.7	26	25	23	24	22	14	20	15	5	15	41	19		25.8663	22.7872	20.0129	22.7641	28.4815	15.4768	17.1955	17.6642	6.19793	18.9715	25.9394	16.5162	middle
159	222	PC-159-3p	TCTACTCTTTGCTATACTGAA	21	SL3.0ch03	+	61055697	61055808	New	106	37.5	-70.3	1.7	0	0	0	0	6	0	0	0	0	0	5	0		0	0	0	0	7.76769	0	0	0	0	0	3.16334	0	low
160	223	PC-160-5p	TGATGTGACATACAATGGCGGA	22	SL3.0ch08	+	6745253	6745421	New	166	35.5	-88.8	1.5	0	0	0	0	0	0	6	5	0	5	6	0		0	0	0	0	0	0	5.15866	5.88806	0	6.32384	3.79601	0	low
160	224	PC-160-3p	TTCCGCCATTGTTTGTCACATC	22	SL3.0ch08	+	6745253	6745421	New	166	35.5	-88.8	1.5	0	0	0	0	0	0	0	0	0	3	8	0		0	0	0	0	0	0	0	0	0	3.7943	5.06134	0	low
161	225	PC-161-5p	ATCCGCACTGAATGTTTACACCAA	24	SL3.0ch08	+	893493	893575	New	83	39.8	-44	1.3	0	5	0	0	0	0	0	5	0	0	0	0		0	4.55744	0	0	0	0	0	5.88806	0	0	0	0	low
161	226	PC-161-3p	TTGATGTAAACATCCGGTGCG	21	SL3.0ch08	+	893493	893575	New	83	39.8	-44	1.3	0	5	0	13	9	6	16	8	5	0	16	0		0	4.55744	0	12.3306	11.6515	6.63293	13.7564	9.4209	6.19793	0	10.1227	0	middle
162	227	PC-162-5p	AAGTAGAACAAGTAACACACGAGT	24	SL3.0ch03	-	58930768	58930902	New	129	30.4	-56.9	1.4	9	17.5	13.5	16.5	18	14.5	16	16	13.5	2.5	21.5	21		8.95373	15.9511	11.7467	15.6503	23.3031	16.0296	13.7564	18.8418	16.7344	3.16192	13.6024	18.2548	middle
162	228	PC-162-3p	ACTCGTGTGTTACTTGTTCTACT	23	SL3.0ch03	-	58930768	58930902	New	129	30.4	-56.9	1.4	0	0	0	0	0	0	0	0	0	0	3	0		0	0	0	0	0	0	0	0	0	0	1.898	0	low
163	229	PC-163-3p	AAAAAAGTCAGACCAAATCAACCT	24	SL3.0ch02	+	42577659	42577771	New	92	27.4	-26.5	0.9	0	8	6	0	14	5	12	7	5	0	22	25		0	7.29191	5.22077	0	18.1246	5.52744	10.3173	8.24329	6.19793	0	13.9187	21.7319	middle
164	230	PC-164-5p	AAGTCAGAAATCAAAAGTAGGTCT	24	SL3.0ch03	-	38003845	38003968	New	118	25	-33.2	1.1	8	13	0	5	6	0	14	13	5	0	21	15		7.95887	11.8494	0	4.74252	7.76769	0	12.0369	15.309	6.19793	0	13.286	13.0391	middle
165	231	PC-165-3p	GTGTAACGTATATCAATCTGACCC	24	SL3.0ch06	+	22637454	22637650	New	142	27.4	-66.6	1.2	0	5	0	6	10	5	13	7	6	5	18	14		0	4.55744	0	5.69103	12.9462	5.52744	11.1771	8.24329	7.43752	6.32384	11.388	12.1698	middle
166	232	PC-166-5p	ATAAAATTGAACAAGCAAACACAC	24	SL3.0ch04	-	2636641	2636788	New	144	34.5	-60.8	1.2	8	13	22	0	23	23	37	18	14	0	27	19		7.95887	11.8494	19.1428	0	29.7762	25.4262	31.8118	21.197	17.3542	0	17.082	16.5162	middle
167	233	PC-167-5p	AAACACCTAGTACATGAACAATCC	24	SL3.0ch03	+	6400368	6400569	New	196	32.7	-90.7	1.4	11	15	27	31	27	21	88	30	25	5	55	41		10.9435	13.6723	23.4935	29.4036	34.9546	23.2152	75.6604	35.3284	30.9897	6.32384	34.7967	35.6403	middle
168	234	PC-168-5p	AAGATACATGCGAATTACACTAGA	24	SL3.0ch11	+	48630567	48630641	New	69	34.7	-34.7	1.3	0	0	15	6	8	11	15	0	11	0	18	10		0	0	13.0519	5.69103	10.3569	12.1604	12.8967	0	13.6355	0	11.388	8.69274	middle
169	235	PC-169-3p	AAGATAGTGTCACGTAGATCGAGA	24	SL3.0ch06	-	37710846	37711039	New	188	22.7	-83.1	1.9	6	0	0	0	11	5	21	5	5	0	20.5	0		5.96916	0	0	0	14.2408	5.52744	18.0553	5.88806	6.19793	0	12.9697	0	middle
170	236	PC-170-5p	AAACTTGTATAAAGTTGAACGAGT	24	SL3.0ch11	-	5378878	5379049	New	161	32.6	-63.4	1.1	0	0	0	0	5	0	18	0	0	0	13	0		0	0	0	0	6.47308	0	15.476	0	0	0	8.22469	0	middle
171	237	PC-171-3p	AGTAACGTATATCAACCTAACGCC	24	SL3.0ch08	+	63840336	63840483	New	138	31.1	-51.9	1.1	0	9	8	0	24	12	30	16	0	0	7	13		0	8.2034	6.96102	0	31.0708	13.2659	25.7933	18.8418	0	0	4.42868	11.3006	middle
172	238	PC-172-3p	TTCGTGTGCGATAGTTCACCA	21	SL3.0ch08	-	50176723	50176867	New	139	43.4	-68.1	1.1	0	0	12	0	0	0	0	0	0	0	0	0		0	0	10.4415	0	0	0	0	0	0	0	0	0	middle
173	239	PC-173-3p	AGTTGAAATGTGAAACTGACGAGA	24	SL3.0ch11	-	56044018	56044195	New	175	34.8	-82.7	1.3	5	0	5	7	6	5	26	5	0	0	8	6		4.9743	0	4.35064	6.63953	7.76769	5.52744	22.3542	5.88806	0	0	5.06134	5.21565	middle
174	240	PC-174-3p	AAGTGAATTGCAAGGTAAGACACC	24	SL3.0ch01	-	5290937	5291092	New	150	37.8	-104.2	1.8	7	16	8	0	6	0	8	0	5	7	17	7		6.96401	14.5838	6.96102	0	7.76769	0	6.87822	0	6.19793	8.85337	10.7554	6.08492	middle
175	241	PC-175-3p	TAAGGATATGACACATGAGCCCA	23	SL3.0ch09	-	1180486	1180618	New	100	38.3	-57.6	1.1	50.5	95.5	68.5	51.5	62.5	49.5	96	49.5	27	40.5	293	144		50.2404	87.0472	59.6038	48.848	80.9135	54.7216	82.5386	58.2918	33.4688	51.2231	185.372	125.176	middle
176	242	PC-176-5p	CTGCACCCATGTCAGATCCTC	21	SL3.0ch09	+	70463538	70463662	New	119	42.4	-47.7	0.9	15	0	6	14	11	5	8	8	5	15	10	7		14.9229	0	5.22077	13.2791	14.2408	5.52744	6.87822	9.4209	6.19793	18.9715	6.32668	6.08492	middle
177	243	PC-177-3p	ATTCAAGCTAGTGCCACGTAGGTC	24	SL3.0ch03	-	20995825	20996070	New	211	40.7	-101.5	1	5	0	6	0	6	6	14	0	0	0	8	0		4.9743	0	5.22077	0	7.76769	6.63293	12.0369	0	0	0	5.06134	0	middle
178	244	PC-178-3p	AGTAACGTACATCAATCTGACGCC	24	SL3.0ch03	-	1540498	1540615	New	111	32.2	-52.9	1.4	0	5	17	10	0	7	5	0	10	5	6	6		0	4.55744	14.7922	9.48505	0	7.73841	4.29889	0	12.3959	6.32384	3.79601	5.21565	middle
179	245	PC-179-3p	AAAGTAGGGCAAACAAATTGAACC	24	SL3.0ch01	-	830995	831104	New	104	30.9	-49.6	1.5	0	0	6	0	0	11	0	6	0	0	5	0		0	0	5.22077	0	0	12.1604	0	7.06567	0	0	3.16334	0	middle
180	246	PC-180-5p	CCTTCGGCATCCAGGGGTCA	20	SL3.0ch06	-	1885668	1885772	New	99	56.2	-75.5	1.3	8	0	23	18	0	0	10	6	5	18	45	10		7.95887	0	20.0129	17.0731	0	0	8.59777	7.06567	6.19793	22.7658	28.4701	8.69274	middle
181	247	PC-181-3p	CCACGTAGGACAAAAAGGAGTAGA	24	SL3.0ch06	+	42971019	42971266	New	195	31	-96.7	1.3	9	37	59.5	27	30	21	14	8	8	0	10.5	0		8.95373	33.7251	51.7726	25.6096	38.8385	23.2152	12.0369	9.4209	9.9167	0	6.64302	0	middle
182	248	PC-182-5p	AATCTTATCCATCGATGTGATATT	24	SL3.0ch09	-	4107209	4107294	New	75	38.4	-38.4	1.2	0	5	7.5	0	0	0	22	0	0	0	6	0		0	4.55744	6.52596	0	0	0	18.9151	0	0	0	3.79601	0	middle
183	249	PC-183-3p	ATTTCAGGCATATGTTGAGGAGAT	24	SL3.0ch12	-	60415197	60415364	New	162	32.1	-98.5	1.8	0	0	6	0	6	6	14	0	6	0	0	0		0	0	5.22077	0	7.76769	6.63293	12.0369	0	7.43752	0	0	0	middle
184	250	PC-184-5p	CCCTTTTCGCCTGACGTGACACTA	24	SL3.0ch01	+	86359864	86360063	New	197	35.5	-103.2	1.5	0	5	11	0	11	7	5	12	0	0	27	29		0	4.55744	9.57141	0	14.2408	7.73841	4.29889	14.1313	0	0	17.082	25.209	middle
185	251	PC-185-3p	AATGACATAGATGAGCCAAACTTT	24	SL3.0ch10	+	64942021	64942166	New	140	36.3	-46	0.9	0	0	5	0	10	5	5	10	0	0	5	0		0	0	4.35064	0	12.9462	5.52744	4.29889	11.7761	0	0	3.16334	0	middle
186	252	PC-186-5p	AATTTCTCTGTGAATGTTGTTGTT	24	SL3.0ch09	+	66700202	66700396	New	192	35.9	-71.5	1	0	0	0	0	0	0	0	20	0	13	36	130		0	0	0	0	0	0	0	23.5522	0	16.442	22.7761	113.006	middle
187	253	PC-187-5p	AAGTAGATACACGTGTCCTACATG	24	SL3.0ch07	+	54885301	54885479	New	173	35.8	-87.3	1.4	11	0	5	9	6	0	24	11	7	0	18	3		10.9435	0	4.35064	8.53654	7.76769	0	20.6347	12.9537	8.67711	0	11.388	2.60782	middle
188	254	PC-188-5p	TTGACTCTTCGAAAATGCTGC	21	SL3.0ch06	-	48826392	48826532	New	135	37.6	-58.9	1.1	0	0	0	7	0	0	7	10	6	6	9	7		0	0	0	6.63953	0	0	6.01844	11.7761	7.43752	7.58861	5.69401	6.08492	middle
189	255	PC-189-5p	ATGACGGAACCTGTGACGGTC	21	SL3.0ch07	+	38831894	38831958	New	57	58.5	-35.5	0.9	0	0	0	0	0	0	0	6	0	8	23	0		0	0	0	0	0	0	0	7.06567	0	10.1181	14.5514	0	middle
190	256	PC-190-3p	AGAAATGACGTAGATGAACCAAAC	24	SL3.0ch01	+	88459218	88459321	New	98	25	-36.8	1.4	0	0	5	0	18	0	12	0	6	0	11	6		0	0	4.35064	0	23.3031	0	10.3173	0	7.43752	0	6.95935	5.21565	middle
191	257	PC-191-5p	AGGAACATGTCCATCGAAGCAGGC	24	SL3.0ch01	+	80099681	80099831	New	147	44.4	-82.7	1.2	0	0	0	0	5	11	12	5	0	0	21	8		0	0	0	0	6.47308	12.1604	10.3173	5.88806	0	0	13.286	6.9542	middle
192	258	PC-192-3p	GAAATGTGTCAGATGAATTGAGAC	24	SL3.0ch05	+	2405359	2405516	New	152	32.9	-52.9	1	0	10	12	0	14	5	29	6	0	0	26	5		0	9.11489	10.4415	0	18.1246	5.52744	24.9335	7.06567	0	0	16.4494	4.34637	middle
193	259	PC-193-3p	AGGTGTAGGTGTTCATGCAGA	21	SL3.0ch09	+	1677583	1677698	New	110	39.7	-54	1.2	26	27	62	223	80	172	96	80	36	14	173	64		25.8663	24.6102	53.9479	211.517	103.569	190.144	82.5386	94.209	44.6251	17.7067	109.452	55.6336	middle
194	260	PC-194-5p	TCAAATCAGTATTTGGGCATG	21	SL3.0ch12	+	66614787	66614929	New	141	29.4	-42.7	1	7	7	9	8	0	0	6	11	0	9	10	7		6.96401	6.38042	7.83115	7.58804	0	0	5.15866	12.9537	0	11.3829	6.32668	6.08492	middle
195	261	PC-195-5p	AGTGCACATCTAGACACCTCAACT	24	SL3.0ch09	+	769108	769255	New	148	47.3	-72.2	1	0	5	0	0	0	6	0	9	6	0	7	0		0	4.55744	0	0	0	6.63293	0	10.5985	7.43752	0	4.42868	0	middle
196	262	PC-196-3p	ACAAGTACCCTCTCAATCTATGCT	24	SL3.0ch10	+	33348903	33349097	New	190	36.4	-113.1	1.6	22	25	43	21	36	33	57	31	40	6	54	24		21.8869	22.7872	37.4155	19.9186	46.6061	36.4811	49.0073	36.506	49.5835	7.58861	34.1641	20.8626	middle
197	263	PC-197-5p	TTTCCATCCCTTTTCGGCCTA	21	SL3.0ch01	+	2831146	2831384	New	181	34.7	-87.6	1.1	9	5	6	0	9	7	0	10	6	0	11	11		8.95373	4.55744	5.22077	0	11.6515	7.73841	0	11.7761	7.43752	0	6.95935	9.56202	middle
198	264	PC-198-5p	AAAAAATGTGAGTTATACGGG	21	SL3.0ch01	-	438866	439004	New	133	24.5	-62	1.8	0	0	6	0	9	0	13	6	0	0	6	0		0	0	5.22077	0	11.6515	0	11.1771	7.06567	0	0	3.79601	0	middle
199	265	PC-199-5p	TAAAGTGTCCTTCTTGTCCGCATT	24	SL3.0ch02	+	51542817	51542987	New	168	50.9	-91	1	22	20	35	20	25	21	29	44	30	20	144	74		21.8869	18.2298	30.4545	18.9701	32.3654	23.2152	24.9335	51.8149	37.1876	25.2954	91.1042	64.3263	middle
200	266	PC-200-5p	GCAATGTCATATACCATC	18	SL3.0ch05	-	62349653	62349850	New	192	34.3	-104.7	1.5	3	0	2.5	7	0	0	7	7.5	4	9	6.5	10.5		2.98458	0	2.17532	6.63953	0	0	6.01844	8.83209	4.95835	11.3829	4.11234	9.12738	middle
201	267	PC-201-5p	TGAAACATATTAAAGGAACAGGTC	24	SL3.0ch12	+	2897027	2897175	New	145	40.3	-89.2	1.5	2.5	20	23.5	16	36	7.5	25	0	21	0	16.5	3		2.48715	18.2298	20.448	15.1761	46.6061	8.29116	21.4944	0	26.0313	0	10.439	2.60782	middle
202	268	PC-202-3p	GCCACGTAGGACAAAAAGGGGTA	23	SL3.0ch10	+	52798851	52799045	New	192	33.8	-87.7	1.3	6	7.5	7.5	5	4.5	2.5	3	3	8.5	0	11.5	6		5.96916	6.83617	6.52596	4.74252	5.82577	2.76372	2.57933	3.53284	10.5365	0	7.27568	5.21565	middle
203	269	PC-203-3p	AATATCGGGTCAGTGGATAAGACT	24	SL3.0ch02	-	32325566	32325624	New	53	27.1	-24.1	1.5	0	0	8	3.5	2.5	0	10.5	0	10.5	0	4.5	5.5		0	0	6.96102	3.31977	3.23654	0	9.02766	0	13.0157	0	2.84701	4.78101	middle
204	270	PC-204-5p	ATCTACGTGACACTATCTTGTGGA	24	SL3.0ch01	-	87953544	87953766	New	220	30	-122.5	1.8	0	0	11	0	6	0	6	0	11	0	5	0		0	0	9.57141	0	7.76769	0	5.15866	0	13.6355	0	3.16334	0	middle
205	271	PC-205-3p	TTAGTTGAGTGACCATATGAG	21	SL3.0ch11	+	51818141	51818283	New	135	28.7	-66.4	1.6	11	7	5	6	0	0	5	5	0	0	6	5		10.9435	6.38042	4.35064	5.69103	0	0	4.29889	5.88806	0	0	3.79601	4.34637	middle
206	272	PC-206-3p	AAGGGGTTCTATGTTCTTCAGTGA	24	SL3.0ch08	+	54353529	54353714	New	183	36	-96.7	1.4	0	0	0	11	5	10	5	0	0	0	5	0		0	0	0	10.4336	6.47308	11.0549	4.29889	0	0	0	3.16334	0	middle
207	273	PC-207-5p	AAGCTTTGTTGTTCGGACTCT	21	SL3.0ch04	-	59515635	59515753	New	113	42.9	-51.4	1	0	0	0	0	0	8	0	7	0	9	12	6		0	0	0	0	0	8.8439	0	8.24329	0	11.3829	7.59202	5.21565	middle
208	274	PC-208-3p	AGTAACGTATATCAACCTAACACT	24	SL3.0ch02	+	43936921	43937104	New	181	24.5	-75.9	1.7	0	0	6	0	0	11	5	0	0	0	5	0		0	0	5.22077	0	0	12.1604	4.29889	0	0	0	3.16334	0	middle
209	275	PC-209-5p	AAAGTTGAACAAGTGGACACATGA	24	SL3.0ch11	-	52662001	52662173	New	171	35.3	-83.2	1.4	0	6	0	0	6	0	14	0	0	0	13	0		0	5.46893	0	0	7.76769	0	12.0369	0	0	0	8.22469	0	middle
210	276	PC-210-5p	TTTTCTACCCCTTTTCGACCTT	22	SL3.0ch04	+	42051087	42051269	New	180	38.8	-97.2	1.4	8	0	0	0	0	0	10	9	0	0	11	0		7.95887	0	0	0	0	0	8.59777	10.5985	0	0	6.95935	0	middle
211	277	PC-211-5p	TTTGGTGGCAATTTGTTCGAA	21	SL3.0ch08	+	65500312	65500397	New	80	34.9	-29.1	1	0	0	0	9	0	8	18	10	0	0	0	17		0	0	0	8.53654	0	8.8439	15.476	11.7761	0	0	0	14.7777	middle
212	278	PC-212-3p	AACTACCCCCTCAACCTATGCCCA	24	SL3.0ch07	+	23597102	23597286	New	182	36.2	-95.9	1.4	0	0	5	0	15	0	5	0	0	0	5	0		0	0	4.35064	0	19.4192	0	4.29889	0	0	0	3.16334	0	middle
213	279	PC-213-3p	AAACCTCTCGTACCCTACTGCT	22	SL3.0ch05	+	36963134	36963312	New	176	33	-94.2	1.6	21	10	22	14	0	13	5	7	0	22	38	8.5		20.892	9.11489	19.1428	13.2791	0	14.3713	4.29889	8.24329	0	27.8249	24.0414	7.38883	middle
214	280	PC-214-5p	AAGAAAACTGTGAGTTACATAAGG	24	SL3.0ch01	+	4427757	4427899	New	137	31.5	-61.9	1.4	0	0	0	0	0	0	0	10	0	0	0	0		0	0	0	0	0	0	0	11.7761	0	0	0	0	middle
215	281	PC-215-5p	ACACATGACATGCACGTATTGGAT	24	SL3.0ch07	-	531175	531346	New	170	27.9	-69.1	1.4	0	0	0	5	0	13	6	7	18	0	5	10		0	0	0	4.74252	0	14.3713	5.15866	8.24329	22.3126	0	3.16334	8.69274	middle
216	282	PC-216-3p	AAGCTTTATAAGGAGTCCACCATC	24	SL3.0ch03	-	63838015	63838174	New	126	41.9	-67.9	1	14	6	5	0	12	10	11	0	0	0	13	10		13.928	5.46893	4.35064	0	15.5354	11.0549	9.45755	0	0	0	8.22469	8.69274	middle
217	283	PC-217-3p	GTTGAGTGATCATTTGAGAAATC	23	SL3.0ch09	+	71399319	71399446	New	122	27.3	-46.2	1.3	0	0	6	13	0	5	0	0	0	0	0	0		0	0	5.22077	12.3306	0	5.52744	0	0	0	0	0	0	middle
218	284	PC-218-3p	AAGATAGTGCCATGCAGACCGAAA	24	SL3.0ch00	-	12854800	12855014	New	212	33	-107.9	1.5	0	4	0	0	2.5	0	3	11	2.5	0	7	4.5		0	3.64596	0	0	3.23654	0	2.57933	12.9537	3.09897	0	4.42868	3.91174	middle
219	285	PC-219-3p	AGGGAACAACTGGTCGTTGAAGT	23	SL3.0ch07	+	1315635	1315814	New	174	36.1	-99	1.5	0	0	0	0	0	0	0	0	0	0	20	5		0	0	0	0	0	0	0	0	0	0	12.6534	4.34637	middle
220	286	PC-220-5p	AGAAGAAAGCTGACGATTGGAACA	24	SL3.0ch07	+	7552881	7552993	New	107	38.9	-50.4	1.1	0	5	6	7	0	13	14	13	5	0	13	10		0	4.55744	5.22077	6.63953	0	14.3713	12.0369	15.309	6.19793	0	8.22469	8.69274	middle
221	287	PC-221-5p	AAGCTGGAGAGCTAGAGCACATGC	24	SL3.0ch06	-	39920961	39921109	New	143	41.6	-57.4	0.9	5	0	6	9	5	0	10	5	0	0	19	0		4.9743	0	5.22077	8.53654	6.47308	0	8.59777	5.88806	0	0	12.0207	0	middle
222	288	PC-222-3p	TTTTTGAAGAGTTTGGGCAAC	21	SL3.0ch12	+	67129167	67129298	New	126	47	-68.4	1.1	0	7	0	5	0	6	0	7	0	0	8	12		0	6.38042	0	4.74252	0	6.63293	0	8.24329	0	0	5.06134	10.4313	middle
223	289	PC-223-3p	ATCGACGGATAAGATTGTGTCACA	24	SL3.0ch08	+	56093731	56093821	New	91	29.7	-27	1	0	0	8	0	5	0	17	5	0	0	23	15		0	0	6.96102	0	6.47308	0	14.6162	5.88806	0	0	14.5514	13.0391	middle
224	290	PC-224-5p	TGGATATGTTGGAACTTAAAGGCC	24	SL3.0ch05	+	64650326	64650519	New	191	38.7	-142.1	1.9	0	0	0	10	0	0	0	0	0	0	8	15		0	0	0	9.48505	0	0	0	0	0	0	5.06134	13.0391	middle
225	291	PC-225-5p	AAAAATTCAAATCGCTACCTAGGC	24	SL3.0ch10	+	54571829	54571961	New	127	24.8	-39.9	1.2	0	0	0	0	0	0	13	8	0	0	0	0		0	0	0	0	0	0	11.1771	9.4209	0	0	0	0	middle
226	292	PC-226-5p	TGAGACATTGATGATGGTGGC	21	SL3.0ch03	+	70724825	70725044	New	136	43.2	-80.9	0.9	182	157	215	232	78	169	257	114	198	216	270	210		181.064	143.104	187.078	220.053	100.98	186.827	220.963	134.248	245.438	273.19	170.82	182.548	middle
227	293	PC-227-3p	ATCGAGTCGATGGATAAGATTATG	24	SL3.0ch03	+	60414381	60414486	New	100	34.9	-39.9	1.1	0	0	10.5	0	8	0	6	0	0	0	0	3		0	0	9.13634	0	10.3569	0	5.15866	0	0	0	0	2.60782	middle
228	294	PC-228-5p	ATAAAATTGAATAAGTAGACACAC	24	SL3.0ch02	+	44647307	44647524	New	176	27.1	-53.7	0.9	0	6	9	0	10	14	7	0	0	0	6	5		0	5.46893	7.83115	0	12.9462	15.4768	6.01844	0	0	0	3.79601	4.34637	middle
229	295	PC-229-3p	AGCTTTTATGGTGTGGTTCTT	21	SL3.0ch01	+	79421167	79421323	New	155	47.1	-79.2	1.1	6	15	0	5	0	6	5	6	6	5	17	5		5.96916	13.6723	0	4.74252	0	6.63293	4.29889	7.06567	7.43752	6.32384	10.7554	4.34637	middle
230	296	PC-230-3p	AATTTCATACTAATCCTCAAG	21	SL3.0ch08	-	49242636	49242778	New	137	31.5	-70.1	1.6	8	0	7	0	12	0	22	10	6	0	7	10		7.95887	0	6.0909	0	15.5354	0	18.9151	11.7761	7.43752	0	4.42868	8.69274	middle
231	297	PC-231-5p	TTATCTGGAGTTACAAGTTGA	21	SL3.0ch11	-	917863	918029	New	166	33.5	-63.9	1.1	0	6	0	11	0	9	6	6	5	5	17	8		0	5.46893	0	10.4336	0	9.94939	5.15866	7.06567	6.19793	6.32384	10.7554	6.9542	middle
232	298	PC-232-5p	ATAAAATTGAACAAGTAGACACAA	24	SL3.0ch05	+	3527126	3527314	New	159	33.9	-59.7	0.9	0	6	22	0	8	11	17	0	9	0	8	5		0	5.46893	19.1428	0	10.3569	12.1604	14.6162	0	11.1563	0	5.06134	4.34637	middle
233	299	PC-233-3p	AATTCTGAAGAGTCTGAACAACAT	24	SL3.0ch01	+	1305232	1305371	New	134	42.1	-58.6	1	5	10	18	0	9	5	9	0	0	0	0	5		4.9743	9.11489	15.6623	0	11.6515	5.52744	7.738	0	0	0	0	4.34637	middle
234	300	PC-234-3p	ATTTCAGGCATAGATTGTGAGGAT	24	SL3.0ch06	-	40641028	40641182	New	139	33.5	-49.2	0.9	0	5	5	0	0	10	22	14	0	0	5	6		0	4.55744	4.35064	0	0	11.0549	18.9151	16.4866	0	0	3.16334	5.21565	middle
235	301	PC-235-3p	AGTAACGTATATCAACCTAATGCC	24	SL3.0ch02	+	44644118	44644264	New	144	32.7	-75.7	1.6	0	0	6	0	0	0	12	7	0	0	7	0		0	0	5.22077	0	0	0	10.3173	8.24329	0	0	4.42868	0	middle
236	302	PC-236-3p	AATATACCCTAAGACGTTACTGTG	24	SL3.0ch07	-	4132523	4132674	New	149	27	-69.2	1.7	0	0	14	0	5	6	8	0	5	0	5	0		0	0	12.1818	0	6.47308	6.63293	6.87822	0	6.19793	0	3.16334	0	middle
237	303	PC-237-3p	AACTTGGCTTCAGTAGATAACTAT	24	SL3.0ch05	+	59025336	59025498	New	159	30.1	-65.6	1.3	6	18	8	10	0	7	25	5	12	7	25	14		5.96916	16.4068	6.96102	9.48505	0	7.73841	21.4944	5.88806	14.875	8.85337	15.8167	12.1698	middle
238	304	PC-238-3p	ATGTATTGGCTTGGTGTAAACACT	24	SL3.0ch11	+	1709715	1709884	New	164	32.4	-60.1	1.1	0	0	10	10	12	0	9	0	0	0	0	0		0	0	8.70128	9.48505	15.5354	0	7.738	0	0	0	0	0	middle
239	305	PC-239-5p	ACCTTTTGACTTATGTGACACACC	24	SL3.0ch10	-	51289261	51289466	New	203	29.1	-66	1.1	0	9	15	0	20	12	18.5	22.5	20.5	0	39	24		0	8.2034	13.0519	0	25.8923	13.2659	15.9059	26.4963	25.4115	0	24.6741	20.8626	middle
240	306	PC-240-5p	AGAAACGATTTCACTGAAGAACA	23	SL3.0ch04	+	53818887	53819021	New	129	31.9	-51.7	1.2	5	8	10	5	0	6	6	5	11	0	7	0		4.9743	7.29191	8.70128	4.74252	0	6.63293	5.15866	5.88806	13.6355	0	4.42868	0	middle
241	307	PC-241-3p	AAGCTAGTGTCACGTAGACCGAAA	24	SL3.0ch09	+	62245176	62245421	New	212	38.6	-116.8	1.2	5	6	14	0	17	6	24	24	7	10	18	16		4.9743	5.46893	12.1818	0	22.0085	6.63293	20.6347	28.2627	8.67711	12.6477	11.388	13.9084	middle
242	308	PC-242-5p	ATAAAATTGAACAAGTAGACACCC	24	SL3.0ch04	-	62692432	62692610	New	176	34.1	-89	1.5	0	5	18	0	8	7	16	19	13	0	17	13		0	4.55744	15.6623	0	10.3569	7.73841	13.7564	22.3746	16.1146	0	10.7554	11.3006	middle
243	309	PC-243-5p	TTTTATCCCTTTTTGGCCGAC	21	SL3.0ch10	-	32761433	32761667	New	174	39.6	-98.1	1.1	0	3	0	5	4	3.5	23	10.5	3.5	3	18.5	8		0	2.73447	0	4.74252	5.17846	3.86921	19.7749	12.3649	4.33855	3.7943	11.7044	6.9542	middle
244	310	PC-244-5p	ACAGGTACCCCCTCAACCTATGTC	24	SL3.0ch06	+	1041606	1041756	New	148	40.4	-59.8	1	9	6	13	0	12	8	5	16	6	0	17	0		8.95373	5.46893	11.3117	0	15.5354	8.8439	4.29889	18.8418	7.43752	0	10.7554	0	middle
245	311	PC-245-5p	TAAACTATACACCCTTTGTAT	21	SL3.0ch04	-	59104965	59105116	New	148	34.9	-63.6	1.2	9	8	12	5	6	5	6	21	13	5	5	5		8.95373	7.29191	10.4415	4.74252	7.76769	5.52744	5.15866	24.7299	16.1146	6.32384	3.16334	4.34637	middle
246	312	PC-246-5p	AAAATTGAACAAGTAAATACATGT	24	SL3.0ch01	-	55511868	55512039	New	170	29.7	-64.7	1.3	0	0	0	0	14	0	0	5	0	0	0	0		0	0	0	0	18.1246	0	0	5.88806	0	0	0	0	middle
247	313	PC-247-3p	ATTGGCTTGGTATAAACACTCGGT	24	SL3.0ch02	+	43074072	43074230	New	153	28.9	-46.9	1	6	26	10	11	30	6	42	12	20	6	46	27		5.96916	23.6987	8.70128	10.4336	38.8385	6.63293	36.1107	14.1313	24.7917	7.58861	29.1027	23.4704	middle
248	314	PC-248-5p	TACCTAAGTTGCTCGGACTCT	21	SL3.0ch02	+	37500556	37500685	New	130	44.6	-52.6	0.9	0	0	0	0	5	0	6	10	0	0	14	8		0	0	0	0	6.47308	0	5.15866	11.7761	0	0	8.85735	6.9542	middle
249	315	PC-249-5p	AGTAAGTTGTGAAGTGCCTCA	21	SL3.0ch12	+	29824551	29824739	New	183	36	-109.7	1.6	0	0	0	0	0	0	7	12	0	5	13	21		0	0	0	0	0	0	6.01844	14.1313	0	6.32384	8.22469	18.2548	middle
250	316	PC-250-5p	AAAAGCTGACGGCGTTAGATTGAT	24	SL3.0ch03	+	65717931	65718089	New	156	24.5	-43.8	1.1	10	8	19	9	24	30	31	25	11	6	18	10		9.94859	7.29191	16.5324	8.53654	31.0708	33.1646	26.6531	29.4403	13.6355	7.58861	11.388	8.69274	middle
251	317	PC-251-5p	AGATTGATATGCGTTACTCACAGT	24	SL3.0ch02	+	3812127	3812382	New	144	26.2	-64.8	1	0	14.5	5	0	9	0	7	10	5	0	13	5		0	13.2166	4.35064	0	11.6515	0	6.01844	11.7761	6.19793	0	8.22469	4.34637	middle
252	318	PC-252-3p	GTATATCAATCTAACGCTGTCAGC	24	SL3.0ch01	-	75104911	75105076	New	163	27.1	-68.9	1.5	5	10	0	10.5	18.5	0	26	8.5	9	0	3.5	8		4.9743	9.11489	0	9.9593	23.9504	0	22.3542	10.0097	11.1563	0	2.21434	6.9542	middle
253	319	PC-253-5p	AATACTCGTAAAACATTTACG	21	SL3.0ch12	+	62919140	62919252	New	107	33.6	-44.6	1.2	17	24	31	23	23	0	26	29	18	19	16	41		16.9126	21.8757	26.974	21.8156	29.7762	0	22.3542	34.1508	22.3126	24.0306	10.1227	35.6403	middle
254	320	PC-254-5p	ATAAAGTTGAACAACAGATACACA	24	SL3.0ch04	-	12311725	12311925	New	198	28.4	-57.3	1	7	0	13	11	14	12	25	11	19	0	22	10		6.96401	0	11.3117	10.4336	18.1246	13.2659	21.4944	12.9537	23.5522	0	13.9187	8.69274	middle
255	321	PC-255-3p	AAGATAGTGTCACGTAGGTCGAGA	24	SL3.0ch03	-	55885590	55885798	New	203	24.9	-80.4	1.5	0	8	17	5	14	5	17	12	12	0	27	7		0	7.29191	14.7922	4.74252	18.1246	5.52744	14.6162	14.1313	14.875	0	17.082	6.08492	middle
256	322	PC-256-5p	GGGCAATTCTCCGTTTGGCAGA	22	SL3.0ch08	-	63631996	63632079	New	78	40.5	-49.7	1.5	40	73	36	49	58	19	30	18	21	31	26	50		39.7944	66.5387	31.3246	46.4767	75.0877	21.0043	25.7933	21.197	26.0313	39.2078	16.4494	43.4637	middle
257	323	PC-257-5p	TGCATCATGACCAGCCAAGGTA	22	SL3.0ch05	-	1022578	1022701	New	118	34.7	-71.5	1.7	5.5	3.5	4.5	2.5	0	0	3	0	0	3	35	22.5		5.47173	3.19021	3.91558	2.37126	0	0	2.57933	0	0	3.7943	22.1434	19.5587	middle
258	324	PC-258-3p	TGAACTCCTCAACCTTGGCCTCCC	24	SL3.0ch01	+	93151590	93151757	New	165	44.6	-142.5	1.9	14	9	28	13	22	24	28	39	10	11	35	13		13.928	8.2034	24.3636	12.3306	28.4815	26.5317	24.0738	45.9269	12.3959	13.9124	22.1434	11.3006	middle
259	325	PC-259-3p	AGTGTCGAGTCTGTAGATAAGATT	24	SL3.0ch05	+	62317557	62317628	New	70	31.9	-20.2	0.9	5	0	5	0	0	0	0	5	0	0	0	13		4.9743	0	4.35064	0	0	0	0	5.88806	0	0	0	11.3006	middle
260	326	PC-260-3p	ATAATGACATAAATGAGCCAAACT	24	SL3.0ch09	+	5029703	5029895	New	189	27.5	-80.5	1.5	0	5	0	0	0	0	13	5	0	0	0	0		0	4.55744	0	0	0	0	11.1771	5.88806	0	0	0	0	middle
261	327	PC-261-3p	AGAAGCCATGAAATCGAAAGAGAG	24	SL3.0ch07	+	1316191	1316344	New	151	34.4	-87.3	1.6	31	41	72	37	49	31	23	34	15	0	63	28		30.8406	37.371	62.6492	35.0947	63.4361	34.2701	19.7749	40.0388	18.5938	0	39.8581	24.3397	middle
262	328	PC-262-5p	AAGGTGCGTGTAAATTGATCTGAA	24	SL3.0ch03	-	67924504	67924628	New	102	26.4	-32	1	5	13	18	19	16	10	25	0	15	0	17	0		4.9743	11.8494	15.6623	18.0216	20.7138	11.0549	21.4944	0	18.5938	0	10.7554	0	middle
263	329	PC-263-3p	ACAAGATAGTGTCACGTAAGCCA	23	SL3.0ch06	+	45583379	45583621	New	215	32.5	-103.2	1.3	0	0	0	6	0	0	22	0	0	0	19	10		0	0	0	5.69103	0	0	18.9151	0	0	0	12.0207	8.69274	middle
264	330	PC-264-3p	AATCTTCAAAGTGTAAAAAAGCTT	24	SL3.0ch08	+	359344	359543	New	196	32.5	-118.3	1.8	0	15	10	0	5	0	5	8	8	0	18	14		0	13.6723	8.70128	0	6.47308	0	4.29889	9.4209	9.9167	0	11.388	12.1698	middle
265	331	PC-265-3p	TGAGCAATGTAGGTCTAGACT	21	SL3.0ch09	-	16037207	16037351	New	139	45.5	-70.8	1.1	20	23	18	12	11	17	22	17	29	30	37	30		19.8972	20.9642	15.6623	11.3821	14.2408	18.7933	18.9151	20.0194	35.948	37.943	23.4087	26.0782	middle
266	332	PC-266-3p	ACATTTTCGAAGAGTCAGAGCAAC	24	SL3.0ch06	+	36633557	36633681	New	119	40.8	-48.1	0.9	0	5	0	11	0	5	13	0	0	0	0	0		0	4.55744	0	10.4336	0	5.52744	11.1771	0	0	0	0	0	middle
267	333	PC-267-3p	AGTTGTCGAGCGACTAAAGAAGTT	24	SL3.0ch11	-	38005967	38006058	New	86	37	-36.2	1.1	0	5	0	0	0	5	16	0	7	0	11	0		0	4.55744	0	0	0	5.52744	13.7564	0	8.67711	0	6.95935	0	middle
268	334	PC-268-5p	ACCCTTTTCGACCTACGTGACACT	24	SL3.0ch09	+	63454837	63455028	New	186	33.9	-89.7	1.4	0	0	7	5	0	5	5	9	0	0	9	0		0	0	6.0909	4.74252	0	5.52744	4.29889	10.5985	0	0	5.69401	0	middle
269	335	PC-269-5p	ACAAGTATCCCTCAACCTATGTCT	24	SL3.0ch12	-	65676000	65676155	New	153	32.7	-43.7	0.9	0	0	5	0	11	0	7	10	11	0	27	0		0	0	4.35064	0	14.2408	0	6.01844	11.7761	13.6355	0	17.082	0	middle
270	336	PC-270-5p	AATGGCGTCAGATTGTTATACGTT	24	SL3.0ch02	-	25397048	25397216	New	163	26	-65.2	1.5	0	5	8	0	7	0	14	6	0	0	17	13		0	4.55744	6.96102	0	9.06231	0	12.0369	7.06567	0	0	10.7554	11.3006	middle
271	337	PC-271-3p	AGTGTCATGTAGGCTTAAAAGGGT	24	SL3.0ch08	-	5928677	5928877	New	198	33.3	-102.5	1.5	0	0	0	0	0	0	0	11	0	0	0	0		0	0	0	0	0	0	0	12.9537	0	0	0	0	middle
272	338	PC-272-5p	ATAAAATTAAACAAGTAGACACAC	24	SL3.0ch05	+	62031682	62031825	New	138	30.6	-55.8	1.3	5	0	5	0	0	0	15	0	0	0	11	5		4.9743	0	4.35064	0	0	0	12.8967	0	0	0	6.95935	4.34637	middle
273	339	PC-273-3p	AAATAAGTCAAACTTTAAACGGAT	24	SL3.0ch06	-	39959212	39959383	New	166	27.3	-59.6	1.3	0	0	0	0	0	0	13	0	0	0	6	0		0	0	0	0	0	0	11.1771	0	0	0	3.79601	0	middle
274	340	PC-274-5p	ACACGTGTCATAATCTTATCCATC	24	SL3.0ch11	+	52002199	52002279	New	75	37	-27	0.9	0	0	5	7.5	11	7	19	11	5	0	13	13		0	0	4.35064	7.11379	14.2408	7.73841	16.3358	12.9537	6.19793	0	8.22469	11.3006	middle
275	341	PC-275-3p	TCAGAAGATAGTGTCACGTACGCC	24	SL3.0ch03	+	60664333	60664508	New	170	28.4	-69.6	1.4	0	12	17	7	11	17	48	20	15	0	62	34		0	10.9379	14.7922	6.63953	14.2408	18.7933	41.2693	23.5522	18.5938	0	39.2254	29.5553	middle
276	342	PC-276-3p	AAAATTCGAGACAACTTTAATAGT	24	SL3.0ch10	+	65383134	65383281	New	142	20.3	-44.3	1.5	0	0	0	0	0	5	14	0	0	0	0	0		0	0	0	0	0	5.52744	12.0369	0	0	0	0	0	middle
277	343	PC-277-5p	AAGTCTGGTTGATTTGGTCTCGAG	24	SL3.0ch02	-	50500787	50500852	New	60	28.8	-20.8	1.1	0	14	0	8	0	6	14	7	0	0	8	12		0	12.7608	0	7.58804	0	6.63293	12.0369	8.24329	0	0	5.06134	10.4313	middle
278	344	PC-278-5p	ATTTAGAAACGATTTCACTGAAGA	24	SL3.0ch11	+	9878094	9878308	New	153	32.6	-71.1	1	6	0	0	0	5	0	13	0	7	0	23	11		5.96916	0	0	0	6.47308	0	11.1771	0	8.67711	0	14.5514	9.56202	middle
279	345	PC-279-5p	TTGGTTGCGCATAAGTAGACACGT	24	SL3.0ch12	-	66307689	66307840	New	147	36.8	-56.7	1	0	0	10	0	5	0	9	10	0	0	10	9		0	0	8.70128	0	6.47308	0	7.738	11.7761	0	0	6.32668	7.82347	middle
280	346	PC-280-5p	ATTTCACTGAAGAACATAGAACCC	24	SL3.0ch01	+	82879278	82879505	New	177	33.3	-92.5	1.2	12	16.5	29	16	29	13.5	38	21	10	0	43	21		11.9383	15.0396	25.2337	15.1761	37.5438	14.9241	32.6715	24.7299	12.3959	0	27.2047	18.2548	middle
281	347	PC-281-5p	TAATCCCCTCTTATTGGCATG	21	SL3.0ch10	+	64893557	64893724	New	142	51.8	-83	1	11	15	11	13	13	0	17	11	5	0	17	7		10.9435	13.6723	9.57141	12.3306	16.83	0	14.6162	12.9537	6.19793	0	10.7554	6.08492	middle
282	348	PC-282-3p	TTGGGCCCAGACATATTCCTTC	22	SL3.0ch06	-	37997820	37997940	New	115	38.8	-74.8	1.6	0	0	7	5	0	5	0	0	0	0	17	7		0	0	6.0909	4.74252	0	5.52744	0	0	0	0	10.7554	6.08492	middle
283	349	PC-283-5p	AAAAGCTGATGGCGTCAGATTGAT	24	SL3.0ch02	+	53959762	53960013	New	155	24.6	-83.9	1.4	0	20	21	22	16	25	40	19	7	0	16	21		0	18.2298	18.2727	20.8671	20.7138	27.6372	34.3911	22.3746	8.67711	0	10.1227	18.2548	middle
284	350	PC-284-5p	AAAGAATTAAGCAGACCCTCC	21	SL3.0ch03	-	60628909	60629071	New	160	36.2	-70.4	1.2	17	14	13	6	11	0	14	12	7	16	13	9		16.9126	12.7608	11.3117	5.69103	14.2408	0	12.0369	14.1313	8.67711	20.2363	8.22469	7.82347	middle
285	351	PC-285-5p	AATCATGACAATTAAAAGTGGACA	24	SL3.0ch03	-	5121756	5121876	New	115	19.8	-21.2	0.9	0	7	5	14	8	13	20	6	0	0	10	7		0	6.38042	4.35064	13.2791	10.3569	14.3713	17.1955	7.06567	0	0	6.32668	6.08492	middle
286	352	PC-286-3p	AAGTGTATTTAAGTTCAGTTAGTC	24	SL3.0ch06	-	36024831	36024909	New	65	26.6	-28.3	1.3	0	0	5	0	6	8	15	0	0	0	5	0		0	0	4.35064	0	7.76769	8.8439	12.8967	0	0	0	3.16334	0	middle
287	353	PC-287-5p	TCTTCAACCTCGACCGTGATT	21	SL3.0ch05	+	54631193	54631354	New	159	43.8	-116	1.6	0	0	0	0	0	5	0	0	0	16	8	12		0	0	0	0	0	5.52744	0	0	0	20.2363	5.06134	10.4313	middle
288	354	PC-288-3p	ATAGGACCTAGTACAGTATAAGTG	24	SL3.0ch03	-	64197145	64197290	New	142	30.1	-55.8	1.3	0	7	7	8	0	20	26	24	0	0	44	23		0	6.38042	6.0909	7.58804	0	22.1098	22.3542	28.2627	0	0	27.8374	19.9933	middle
289	355	PC-289-3p	ACGGAAGCTACGTGCAGAAGAATT	24	SL3.0ch02	+	42467945	42468108	New	160	29.9	-68.2	1.4	6	0	0	0	9	7	0	0	0	0	8	6		5.96916	0	0	0	11.6515	7.73841	0	0	0	0	5.06134	5.21565	middle
290	356	PC-290-3p	ATTAGTTGAGTGACCATCTGAGAA	24	SL3.0ch02	+	39637944	39638068	New	119	31.2	-36.8	0.9	0	6	7	0	0	0	16	0	0	0	0	0		0	5.46893	6.0909	0	0	0	13.7564	0	0	0	0	0	middle
291	357	PC-291-3p	AAAATGATGGATCCTCTAATA	21	SL3.0ch03	-	71493122	71493208	New	81	34.5	-36.2	1.2	0	0	0	0	0	0	9	14	0	0	39	12		0	0	0	0	0	0	7.738	16.4866	0	0	24.6741	10.4313	middle
292	358	PC-292-5p	AGCGTCAGATTGATATACGTTACT	24	SL3.0ch08	+	4659248	4659394	New	144	34	-70.4	1.4	0	0	8	0	9	5	6	14	0	0	0	0		0	0	6.96102	0	11.6515	5.52744	5.15866	16.4866	0	0	0	0	middle
293	359	PC-293-5p	TGGGGTCCTAGTAGAGTCGGTTC	23	SL3.0ch06	+	35093729	35093906	New	174	34.8	-107.1	1.7	9	15	10	0	5	9	41	67	8	28	136	84		8.95373	13.6723	8.70128	0	6.47308	9.94939	35.2509	78.9	9.9167	35.4135	86.0429	73.0191	middle
294	360	PC-294-5p	TTTTCTACCCATTTTCGACCT	21	SL3.0ch08	+	51531608	51531790	New	180	38.3	-101.2	1.4	17	37	15	5	0	0	5	0	9	6	11	9		16.9126	33.7251	13.0519	4.74252	0	0	4.29889	0	11.1563	7.58861	6.95935	7.82347	middle
295	361	PC-295-5p	ACACATTCGTCCTGCATGACATCC	24	SL3.0ch10	-	63588775	63589007	New	223	34.8	-94.9	1.2	0	0	5	5	19	19	7	0	5	0	27	6		0	0	4.35064	4.74252	24.5977	21.0043	6.01844	0	6.19793	0	17.082	5.21565	middle
296	362	PC-296-3p	AAAACAATGAATGTTGCCCCCT	22	SL3.0ch09	-	69241047	69241226	New	177	35	-78.5	1.2	17	21	12	10	14	18	12	15	0	7	33	12		16.9126	19.1413	10.4415	9.48505	18.1246	19.8988	10.3173	17.6642	0	8.85337	20.878	10.4313	middle
297	363	PC-297-3p	ACAAGATAGTGCTACGTAGGTCA	23	SL3.0ch03	+	29299236	29299455	New	216	36.4	-101	1.3	0	0	0	0	0	0	6	0	0	0	8	12		0	0	0	0	0	0	5.15866	0	0	0	5.06134	10.4313	middle
298	364	PC-298-5p	TTACATGATGGACACAACACT	21	SL3.0ch06	-	448349	448549	New	198	29.9	-98.9	1.6	0	6	10	0	0	5	6	5	0	12	41	28		0	5.46893	8.70128	0	0	5.52744	5.15866	5.88806	0	15.1772	25.9394	24.3397	middle
299	365	PC-299-5p	ACGATTTCACTGAAGAACATAGAA	24	SL3.0ch03	+	53079280	53079491	New	141	33	-68.2	1	0	6	0	10	9	8	27	12	7	0	30	12		0	5.46893	0	9.48505	11.6515	8.8439	23.214	14.1313	8.67711	0	18.98	10.4313	middle
300	366	PC-300-3p	ATTTAAGGAGCAATTGGTGTC	21	SL3.0ch03	+	2816270	2816439	New	167	27.6	-55.4	1.2	0	0	7	0	0	0	0	0	0	0	19	0		0	0	6.0909	0	0	0	0	0	0	0	12.0207	0	middle
301	367	PC-301-5p	AGGACATAAATGTAATTTGAAGCC	24	SL3.0ch08	+	1767371	1767557	New	182	31.6	-101.3	1.7	0	5	8	5	6	0	23	9	6	0	5	10		0	4.55744	6.96102	4.74252	7.76769	0	19.7749	10.5985	7.43752	0	3.16334	8.69274	middle
302	368	PC-302-5p	ACAAGTAGATACATGAGTCATACA	24	SL3.0ch12	+	60098331	60098497	New	161	29.9	-56.4	1.1	0	0	5	11	0	12	6	0	5	0	0	3		0	0	4.35064	10.4336	0	13.2659	5.15866	0	6.19793	0	0	2.60782	middle
303	369	PC-303-3p	TTTACCTTGGTTGGTCATGATGCA	24	SL3.0ch05	-	1022852	1023076	New	222	38.2	-118	1.4	80	88	120	91	96	90	252	190	179	76	480	254		79.5887	80.211	104.415	86.3139	124.283	99.4939	216.664	223.746	221.886	96.1223	303.681	220.796	middle
304	370	PC-304-3p	AGATTTTGAGTATAGATTGAAAGG	24	SL3.0ch02	+	48566778	48566923	New	134	24.7	-43.7	1.2	0	0	5	5	7	16	9	0	0	0	0	5		0	0	4.35064	4.74252	9.06231	17.6878	7.738	0	0	0	0	4.34637	middle
305	371	PC-305-5p	AAACATGTATAAAGTTGAACAAGT	24	SL3.0ch03	-	58927608	58927779	New	149	36.6	-69.8	1.1	5	0	0	0	0	0	12	10	0	0	9	5		4.9743	0	0	0	0	0	10.3173	11.7761	0	0	5.69401	4.34637	middle
306	372	PC-306-5p	TTTTCGGCCCACGTGACACTATCT	24	SL3.0ch10	+	2594765	2595014	New	201	32.4	-81.9	1	0	0	12	0	0	0	14	0	0	0	0	0		0	0	10.4415	0	0	0	12.0369	0	0	0	0	0	middle
307	373	PC-307-5p	AAAATTGAACAAGTAGACACATGT	24	SL3.0ch01	+	95515038	95515192	New	155	36.8	-53.7	0.9	7	0	0	6	0	0	19	5	11	0	9	0		6.96401	0	0	5.69103	0	0	16.3358	5.88806	13.6355	0	5.69401	0	middle
308	374	PC-308-5p	GCACCTTTTGTCTTACGTGGCACA	24	SL3.0ch12	+	48421907	48422027	New	117	39.7	-41.8	0.9	0	0	6	0	0	0	14	11	0	0	0	0		0	0	5.22077	0	0	0	12.0369	12.9537	0	0	0	0	middle
309	375	PC-309-5p	ATCACTTATTTTGAAATGGAGGGA	24	SL3.0ch04	-	47285038	47285218	New	175	27.6	-78.5	1.6	0	6	10	0	9	0	9	0	0	0	0	5		0	5.46893	8.70128	0	11.6515	0	7.738	0	0	0	0	4.34637	middle
310	376	PC-310-5p	TCTAAGTTGCTCGGACTCTCC	21	SL3.0ch03	+	71345110	71345239	New	124	42.3	-66.9	1.2	10	13	14	15	0	20	8	13	6	5	15	20		9.94859	11.8494	12.1818	14.2276	0	22.1098	6.87822	15.309	7.43752	6.32384	9.49002	17.3855	middle
311	377	PC-311-3p	AACAAAACTCACTGCCAAGGCAGC	24	SL3.0ch12	-	59300801	59300906	New	100	31.1	-37.9	1.2	6	5	17	5	6	0	19	19.5	0	0	18	9.5		5.96916	4.55744	14.7922	4.74252	7.76769	0	16.3358	22.9634	0	0	11.388	8.25811	middle
312	378	PC-312-5p	GGAGAAGGAGAACACGTGCAA	21	SL3.0ch01	-	89848736	89848865	New	124	43.1	-56.6	1	12	7	0	8	0	0	9	13	0	0	10	5		11.9383	6.38042	0	7.58804	0	0	7.738	15.309	0	0	6.32668	4.34637	middle
313	379	PC-313-3p	AAGATAGTTCAGGGGATAATAGGA	24	SL3.0ch09	+	71169628	71169793	New	163	34.3	-71.7	1.3	0	0	6	0	0	8	5	12	0	0	5	0		0	0	5.22077	0	0	8.8439	4.29889	14.1313	0	0	3.16334	0	middle
314	380	PC-314-3p	TGCTTCTCCTGTGTGGTTCCAC	22	SL3.0ch01	-	82107272	82107356	New	79	43.5	-34.8	0.9	10	0	23	0	6	0	0	0	0	0	18	8		9.94859	0	20.0129	0	7.76769	0	0	0	0	0	11.388	6.9542	middle
315	381	PC-315-3p	ATGAATAAGATTGTGTCACGTGTC	24	SL3.0ch05	+	61676621	61676861	New	219	32.8	-74.3	0.9	0	0	7	6	0	7	0	6	5	5	18	17		0	0	6.0909	5.69103	0	7.73841	0	7.06567	6.19793	6.32384	11.388	14.7777	middle
316	382	PC-316-5p	ACATTACATGATGAACACAACATT	24	SL3.0ch06	-	450374	450622	New	198	26.9	-86.9	1.3	5	0	0	0	0	0	0	0	0	0	17	5		4.9743	0	0	0	0	0	0	0	0	0	10.7554	4.34637	middle
317	383	PC-317-3p	ATAATGACATAGATGAGCCAAACT	24	SL3.0ch09	-	5029636	5029806	New	165	28.7	-66.5	1.4	0	18	10	0	24	0	27	13	7	0	22	7		0	16.4068	8.70128	0	31.0708	0	23.214	15.309	8.67711	0	13.9187	6.08492	middle
318	384	PC-318-5p	ATATGTGCACAGGTAGACACT	21	SL3.0ch03	+	65267166	65267318	New	148	28.8	-79.9	1.8	0	0	0	0	0	0	0	11	0	0	10	12		0	0	0	0	0	0	0	12.9537	0	0	6.32668	10.4313	middle
319	385	PC-319-5p	GGAGTGTGCCTGGAAACACAGG	22	SL3.0ch05	+	5805150	5805281	New	126	43.2	-66.3	1.2	47	1305	504	14	6	0	0	0	0	250	0	0		46.7584	1189.49	438.545	13.2791	7.76769	0	0	0	0	316.192	0	0	middle
320	386	PC-320-5p	ATAAAACTGAACAAACAGACACAC	24	SL3.0ch06	-	3485219	3485438	New	208	30	-79.4	1.2	5	0	0	0	0	0	0	9	0	0	0	0		4.9743	0	0	0	0	0	0	10.5985	0	0	0	0	middle
321	387	PC-321-5p	AGCGTTAGATTGATATACGTTACT	24	SL3.0ch01	+	75105002	75105180	New	176	26.8	-86.3	1.8	6	0	5	12	16	0	7	12	0	5	18	27		5.96916	0	4.35064	11.3821	20.7138	0	6.01844	14.1313	0	6.32384	11.388	23.4704	middle
322	388	PC-322-5p	AATGACGTCAGGTTGATATACGTT	24	SL3.0ch01	+	74633113	74633314	New	199	27.2	-84.9	1.5	0	0	6	0	0	5	13	0	0	0	12	0		0	0	5.22077	0	0	5.52744	11.1771	0	0	0	7.59202	0	middle
323	389	PC-323-3p	AGAACAAGTGATAGTTGGGGGT	22	SL3.0ch11	+	55278376	55278478	New	97	40.8	-51.7	1.2	6	6	10	11	5	12	11	0	0	0	13	8		5.96916	5.46893	8.70128	10.4336	6.47308	13.2659	9.45755	0	0	0	8.22469	6.9542	middle
324	390	PC-324-5p	AGATACATGTGAATCACACTAGAT	24	SL3.0ch05	+	1408246	1408338	New	66	30.1	-40.6	1.5	0	0	0	0	0	0	14	5	0	0	5	0		0	0	0	0	0	0	12.0369	5.88806	0	0	3.16334	0	middle
325	391	PC-325-5p	AAGTGACATATAAAATGAGACGGA	24	SL3.0ch08	+	22398037	22398164	New	122	25	-34.1	1.1	0	0	0	5	0	0	14	0	0	0	0	0		0	0	0	4.74252	0	0	12.0369	0	0	0	0	0	middle
326	392	PC-326-3p	TTAATTGAATTAAATTGTA	19	SL3.0ch10	-	6366788	6366923	New	130	27.2	-34.4	0.9	0	0	0	0	0	0	0	0	0	0	0	16		0	0	0	0	0	0	0	0	0	0	0	13.9084	middle
327	393	PC-327-5p	AGAATTGATATACCCCTCGTTATA	24	SL3.0ch01	+	78137189	78137354	New	147	27.7	-51.2	1.1	0	0	0	5	5	10	0	0	0	0	5	0		0	0	0	4.74252	6.47308	11.0549	0	0	0	0	3.16334	0	middle
328	394	PC-328-5p	ATCCCTTTCGACCTACGTGGCACT	24	SL3.0ch03	-	2018539	2018690	New	146	36.8	-64.6	1.2	0	0	0	0	0	0	14	0	0	0	0	0		0	0	0	0	0	0	12.0369	0	0	0	0	0	middle
329	395	PC-329-3p	AAGTAACGTATATCAATCTGACGC	24	SL3.0ch06	+	1291031	1291148	New	112	32.2	-60.2	1.6	0	6	13	11	11	9	12	13	6	5	17	14		0	5.46893	11.3117	10.4336	14.2408	9.94939	10.3173	15.309	7.43752	6.32384	10.7554	12.1698	middle
330	396	PC-330-3p	AGGAAGCAGACGACAGTGGCC	21	SL3.0ch05	+	61748526	61748770	New	178	51.4	-167.6	1.3	40	109	146	92	85	79	147	160	75	112	279	194		39.7944	99.3523	127.039	87.2624	110.042	87.3335	126.387	188.418	92.969	141.654	176.514	168.639	middle
331	397	PC-331-5p	ACCTTTTGACTTATGTGGCACACC	24	SL3.0ch03	+	5157104	5157298	New	189	33.3	-63.9	1	0	0	0	0	0	0	16	0	0	0	0	0		0	0	0	0	0	0	13.7564	0	0	0	0	0	middle
332	398	PC-332-3p	AAGTACCTCCTCAACCTATGCTCA	24	SL3.0ch07	-	23597020	23597204	New	182	36.2	-118.5	1.8	0	0	9	0	9	7	7	6	5	0	5	5		0	0	7.83115	0	11.6515	7.73841	6.01844	7.06567	6.19793	0	3.16334	4.34637	middle
333	399	PC-333-3p	GATGGATAAGATTATGACACGTGT	24	SL3.0ch01	+	98234472	98234559	New	82	42	-38.2	1	0	5	0	0	7	0	11	14	0	0	7	0		0	4.55744	0	0	9.06231	0	9.45755	16.4866	0	0	4.42868	0	middle
334	400	PC-334-3p	AACGTATATCGACCTAACACCGTC	24	SL3.0ch01	-	67314108	67314263	New	153	30.1	-82.3	1.8	6	8	35	9	37	19	46	36	33	0	42	21		5.96916	7.29191	30.4545	8.53654	47.9008	21.0043	39.5498	42.394	40.9064	0	26.5721	18.2548	middle
335	401	PC-335-5p	ATCCTTCCTGTCATACTATTGAGT	24	SL3.0ch12	+	62161893	62162077	New	182	32.4	-90	1.5	5	0	0	0	0	0	15	0	5	0	7	0		4.9743	0	0	0	0	0	12.8967	0	6.19793	0	4.42868	0	middle
336	402	PC-336-5p	AGGACATAAATGTGAAATGAGACC	24	SL3.0ch12	-	59124730	59124907	New	178	32.6	-88.6	1.5	5	27	44	25	33	49	54	22	32	6	50	30		4.9743	24.6102	38.2856	23.7126	42.7223	54.1689	46.428	25.9075	39.6668	7.58861	31.6334	26.0782	middle
337	403	PC-337-5p	ACAGAATTGAACAAATAGACACAC	24	SL3.0ch08	-	64549548	64549773	New	164	35.4	-88.6	1.1	0	0	16	0	22	0	39	6	5	0	21	0		0	0	13.922	0	28.4815	0	33.5313	7.06567	6.19793	0	13.286	0	middle
338	404	PC-338-3p	AAGAAGAACATTTTTCAAAGCTCT	24	SL3.0ch04	+	53862503	53862635	New	127	27.8	-38.2	1	0	0	8	0	13	0	6	0	0	0	0	0		0	0	6.96102	0	16.83	0	5.15866	0	0	0	0	0	middle
339	405	PC-339-5p	AACATTAGGTTGATATACGTTACT	24	SL3.0ch09	+	4746804	4746925	New	105	29.5	-59	1.6	0	0	5	5	5	0	18	10	0	0	12	7		0	0	4.35064	4.74252	6.47308	0	15.476	11.7761	0	0	7.59202	6.08492	middle
340	406	PC-340-5p	AAGAAAACTCTGAATTACATGTGG	24	SL3.0ch08	-	55950852	55951000	New	143	28.9	-64.5	1.5	6	9	9	7	13	0	14	0	0	0	10	12		5.96916	8.2034	7.83115	6.63953	16.83	0	12.0369	0	0	0	6.32668	10.4313	middle
341	407	PC-341-5p	AAGTAGCTCGGGTGTGCTTCCC	22	SL3.0ch06	+	36706733	36706966	New	151	38	-109.6	1.2	0	5	0	0	5	0	10	14	0	11	61	15		0	4.55744	0	0	6.47308	0	8.59777	16.4866	0	13.9124	38.5928	13.0391	middle
342	408	PC-342-3p	ATGGATAAGATTGTGACATGTGTC	24	SL3.0ch08	-	4912997	4913222	New	225	40.7	-100.7	1.1	0	5	5	6	9	0	0	0	0	0	6	0		0	4.55744	4.35064	5.69103	11.6515	0	0	0	0	0	3.79601	0	middle
343	409	PC-343-3p	GAGTCCGAGCAACATAGGTCT	21	SL3.0ch11	+	51629499	51629595	New	91	40.2	-47.1	1.2	0	0	0	16	6	7	0	0	0	0	0	0		0	0	0	15.1761	7.76769	7.73841	0	0	0	0	0	0	middle
344	410	PC-344-3p	ACAAACACAAGGGGCGTGCTT	21	SL3.0ch01	+	84901440	84901646	New	146	33.8	-83.4	1.2	14	16	18	14	5	10	16	11	5	12	59	30		13.928	14.5838	15.6623	13.2791	6.47308	11.0549	13.7564	12.9537	6.19793	15.1772	37.3274	26.0782	middle
345	411	PC-345-5p	ACTATTGAAAGAATTGGACCAGGA	24	SL3.0ch03	+	22786086	22786266	New	166	33.1	-96.8	1.6	0	5	0	0	0	0	3.5	0	0	0	22	19.5		0	4.55744	0	0	0	0	3.00922	0	0	0	13.9187	16.9509	middle
346	412	PC-346-3p	ATTCGGTTAGGATCAATC	18	SL3.0ch11	+	40177875	40177974	New	91	24	-21.1	0.9	10	18	10	13	12	19	14	22	22	14	50	9		9.94859	16.4068	8.70128	12.3306	15.5354	21.0043	12.0369	25.9075	27.2709	17.7067	31.6334	7.82347	middle
347	413	PC-347-5p	ACCGCCGTTTCAATTTGTTTGATC	24	SL3.0ch02	+	54593043	54593248	New	203	27.7	-106.7	1.9	5	6	11	6	5	9	0	18	0	0	15	0		4.9743	5.46893	9.57141	5.69103	6.47308	9.94939	0	21.197	0	0	9.49002	0	middle
348	414	PC-348-3p	AATGACATCAATGAGCCAAACTTT	24	SL3.0ch01	+	5763134	5763294	New	146	27.3	-67.3	1.5	0	15	14	20	15	9	39	17	0	0	39	6		0	13.6723	12.1818	18.9701	19.4192	9.94939	33.5313	20.0194	0	0	24.6741	5.21565	middle
349	415	PC-349-3p	AAGTACCCCCTCAACCTATGTCTT	24	SL3.0ch11	+	40241651	40241852	New	199	37.6	-138.5	1.8	0	0	6	0	5	0	13	0	0	0	0	0		0	0	5.22077	0	6.47308	0	11.1771	0	0	0	0	0	middle
350	416	PC-350-5p	ATTTCACTGAAGAACATAGAACC	23	SL3.0ch08	+	27925087	27925331	New	175	33.1	-75.8	0.9	0	0	0	0	0	0	0	0	0	0	16	5		0	0	0	0	0	0	0	0	0	0	10.1227	4.34637	middle
351	417	PC-351-3p	TATTTCTGCAGCTTTGGAATT	21	SL3.0ch01	+	90484836	90484948	New	107	33.6	-60.2	1.6	44	48	45	40	25	32	61	44	47	61	111	110		43.7738	43.7515	39.1558	37.9402	32.3654	35.3756	52.4464	51.8149	58.2606	77.1508	70.2262	95.6202	middle
352	418	PC-352-5p	ATTGAACAAGTAGACACATGAGTC	24	SL3.0ch03	+	4642361	4642554	New	188	33.5	-73.4	1.1	5	12	9	14	6	14	16	7.5	8	10	21.5	11		4.9743	10.9379	7.83115	13.2791	7.76769	15.4768	13.7564	8.83209	9.9167	12.6477	13.6024	9.56202	middle
353	419	PC-353-5p	ATAGTCAACCAATAAATCAAAGTT	24	SL3.0ch05	+	55811068	55811214	New	141	25.2	-36.1	1	0	0	13	0	0	0	9	12	0	0	0	5		0	0	11.3117	0	0	0	7.738	14.1313	0	0	0	4.34637	middle
354	420	PC-354-5p	AGGTTGATATACGTTATTGTAAGT	24	SL3.0ch02	+	53451069	53451215	New	141	30.6	-74.3	1.7	8	9	14	6	16.5	6	15	11	0	0	17	2.5		7.95887	8.2034	12.1818	5.69103	21.3612	6.63293	12.8967	12.9537	0	0	10.7554	2.17319	middle
355	421	PC-355-5p	ATTGAACATGTAGACACACGTATC	24	SL3.0ch10	-	61581381	61581566	New	182	29.6	-67.8	1.2	21	34	33	34	41	27	70	41	25	5	41	54		20.892	30.9906	28.7142	32.2492	53.0792	29.8482	60.1844	48.2821	30.9897	6.32384	25.9394	46.9408	middle
356	422	PC-356-5p	AACCTATCGTCGAAATCCCAGAGA	24	SL3.0ch10	+	64244265	64244396	New	126	40.2	-88	1.7	5.5	9	4	5	3	8	18.5	4.5	4	2.5	4	9.5		5.47173	8.2034	3.48051	4.74252	3.88385	8.8439	15.9059	5.29926	4.95835	3.16192	2.53067	8.25811	middle
357	423	PC-357-5p	AAATAGGGATACATGGCACAATCT	24	SL3.0ch09	-	71320918	71321011	New	87	37.2	-37.1	1.1	0	7	18	7	0	0	11	10	11	0	22	6		0	6.38042	15.6623	6.63953	0	0	9.45755	11.7761	13.6355	0	13.9187	5.21565	middle
358	424	PC-358-3p	TGGCGACATTATTGGAGAGTC	21	SL3.0ch08	+	140017	140142	New	120	44.4	-63.6	1.1	23	19	24	35	22	25	17	26	29	27	36	22		22.8818	17.3183	20.8831	33.1977	28.4815	27.6372	14.6162	30.6179	35.948	34.1487	22.7761	19.124	middle
359	425	PC-359-5p	AAAGTTGAACAAGTAGATACATGT	24	SL3.0ch02	-	41644387	41644582	New	193	27.6	-77.5	1.4	0	0	0	0	2.5	2.5	13.5	0	2.5	0	9.5	3.5		0	0	0	0	3.23654	2.76372	11.607	0	3.09897	0	6.01035	3.04246	middle
360	426	PC-360-3p	AAAGTAAATCACTGTTGATGCAGC	24	SL3.0ch06	-	1187556	1187633	New	72	44.9	-43.4	1.2	10	9	30	17	12	9	23	18	17	0	16	10		9.94859	8.2034	26.1038	16.1246	15.5354	9.94939	19.7749	21.197	21.073	0	10.1227	8.69274	middle
361	427	PC-361-5p	ACAAATAGATACATCCGTCCTACA	24	SL3.0ch03	-	70658995	70659131	New	131	28.5	-57.2	1.5	0	0	0	0	0	0	13	0	0	0	0	0		0	0	0	0	0	0	11.1771	0	0	0	0	0	middle
362	428	PC-362-5p	AAAGTTGAACAAGTAAACACACAC	24	SL3.0ch04	+	1514828	1514988	New	155	32.9	-57.2	1.1	0	0	9	11	12	7	13	0	0	0	10	5		0	0	7.83115	10.4336	15.5354	7.73841	11.1771	0	0	0	6.32668	4.34637	middle
363	429	PC-363-3p	AAGGATCTTTCGGCACATTATAGT	24	SL3.0ch03	-	60546277	60546429	New	147	39.9	-75.2	1.2	0	0	0	0	6	0	5	9	0	0	0	0		0	0	0	0	7.76769	0	4.29889	10.5985	0	0	0	0	middle
364	430	PC-364-5p	AGATTATGACCGAAATCCCAGAGA	24	SL3.0ch05	-	12393666	12393804	New	136	35.3	-71.2	1.5	5	5	11	0	16	8	19	7	5	0	26	14		4.9743	4.55744	9.57141	0	20.7138	8.8439	16.3358	8.24329	6.19793	0	16.4494	12.1698	middle
Note:
a, 5p/3p indicated that the mature miRNAs is in the same position in the precursor as the reported mature miRNAs.
b, new discovered 5p/3p sequence was annotated as p3/p5, which is different with the reported sequences.
c, ‘_aly’ indicated that the miRNAs was found in Arabidopsis lyrata with ‘aly’ as abbreviation. aly, Arabidopsis lyrata; ata, Aegilops tauschii; ath, Arabidopsis thaliana; bdi, Brachypodium distachyon; bna, Brassica napus; cca, Cynara cardunculus; cme, Cucumis melo; cpa, Carica papaya; csi, Citrus sinensis; ctr, Citrus trifoliata; gma, Glycine max (L.) Merrill; hvu, Hordeum vulgare; lus, Linum us…
d, sequence in miRbase, yes: confirming miRNA sequences in miRBase; new: miRNAs were identified but not reported in miRBase, mainly for new reported 5p or 3p sequence; diff: confirming miRNA sequences in miRBase, but different sequences are reported in this study.
e, expression levels, high: the number of reads is higher than the average copy of the data set; medium: the number of reads is higher than 10 and less than average copy of the data set; low: the number of reads is less than 10.
