# Supplementary material for: Unique miRNAs and their targets in tomato leaf responding to combined drought and heat stress
Source: BMC Plant Biol. 2020 Mar 6;20:107. doi: 10.1186/s12870-020-2313-x (PMC7060562; doi:10.1186/s12870-020-2313-x)
Supplement: Supplementary file 3 — Additional file 3: Table S2. Summary of the differentially expressed miRNAs identified in tomatoes at control, drought, heat and combined stress [file 12870_2020_2313_MOESM3_ESM.xlsx]

## Sheet: Supplementary Table S2
Supplementary Table S2. Summary of the differentially expressed miRNAs identified in tomatoes at control, drought, heat and combined stress
Comparison	Index	miRNAs name	miRNAs sequence	Up/down	Fold change	Log2 (fold change)	P value (t test)a	Expression level
Drought vs Control	1	PC-24-5p	TCATGCTACCAAAAAAGTTCC	down	-inf	-inf	0.00156719	middle
	2	sly-miR396b	TTCCACAGCTTTCTTGAACTT	up	1.28751	0.364588	0.0023287	high
	3	sly-miR9479-3p	AGAATGGTAGAGGGTCGGACC	down	0.378701	-1.40087	0.00366169	middle
	4	sly-miR166a_atr	TCGGACCAGGCTTCATTCCTCCA	up	1.65411	0.726052	0.00740153	middle
	5	sly-miR403-5p	CGTTTGTGCGTGAATCTAAC	down	0.708748	-0.496655	0.00784267	middle
	6	sly-miR167b-3p_stu	GATCATGTGGCAGCATCACC	down	0.674242	-0.568662	0.00803732	middle
	7	sly-miR6024-5p_stu	AGAAACAACACTTGCTAAAGG	down	0.635194	-0.654732	0.01206	middle
	8	PC-358-3p	TGGCGACATTATTGGAGAGTC	up	1.46221	0.548151	0.0167627	middle
	9	PC-55-3p	AAACCTGAGAGAAATCTGTAGT	down	0.165338	-2.59651	0.0180842	middle
	10	sly-miR482e-5p	TGTGGGTGGGGTGGAAAGATT	down	0.675359	-0.566273	0.0190234	high
	11	PC-112-5p	TTTTCTGAGAAAACAAATAGT	down	0.742092	-0.43033	0.0204101	middle
	12	sly-miR168b-3p	CCCGCCTTGCATCAACTGAAT	down	0.610615	-0.711664	0.0204558	high
	13	PC-285-5p	AATCATGACAATTAAAAGTGGACA	up	3.5418	1.82448	0.0210375	middle
	14	sly-miR477-3p	AGTTCTTGTAGGGTGAGACAAC	up	inf	inf	0.0213103	middle
	15	PC-161-3p	TTGATGTAAACATCCGGTGCG	up	6.71759	2.74794	0.0220204	middle
	16	PC-206-3p	AAGGGGTTCTATGTTCTTCAGTGA	up	inf	inf	0.0228923	middle
	17	PC-299-5p	ACGATTTCACTGAAGAACATAGAA	up	5.48196	2.45469	0.0300226	middle
	18	PC-257-5p	TGCATCATGACCAGCCAAGGTA	down	0.188532	-2.40712	0.031733	middle
	19	sly-miR396a-3p	GTTCAATAAAGCTGTGGGAAG	down	0.579449	-0.787246	0.034407	high
	20	PC-351-3p	TATTTCTGCAGCTTTGGAATT	down	0.83423	-0.261482	0.0347864	middle
	21	PC-82-3p	TCTTTATTTAGTTGTCACCGT	up	1.74193	0.800691	0.036134	low
	22	PC-55-5p	AACTGCAGATCTGCTCCGGTT	down	0.242882	-2.04167	0.0377773	middle
	23	PC-243-5p	TTTTATCCCTTTTTGGCCGAC	up	5.0431	2.33431	0.0404626	middle
	24	sly-miR166g-p5_nta	AGAATGTTGTCTGGTTCGTG	down	0.198778	-2.33077	0.0405386	middle
	25	sly-miR172e-3p_ath	GGAATCTTGATGATGCTGCAT	up	2.3692	1.2444	0.0412624	middle
	26	sly-miR1446_nta	TGAACTCTCTCCCTCAATGGCT	down	-inf	-inf	0.0424685	middle
	27	sly-miR164d-p3_cpa	TTGCACGTGCCCTGCTTCTCC	up	2.9465	1.559	0.0440509	middle
	28	PC-38-5p	AATTTTTCTGGGATTAGTATG	down	0.225725	-2.14736	0.0447304	middle
	29	sly-miR9472-p3	TCAGACCTTTGTACACTTGTA	down	-inf	-inf	0.0457237	middle
	30	PC-193-3p	AGGTGTAGGTGTTCATGCAGA	up	4.83823	2.27448	0.0467026	middle
	31	PC-274-5p	ACACGTGTCATAATCTTATCCATC	up	6.68705	2.74137	0.047075	middle
	32	sly-miR482d-5p	GGAGTGGGTGGGATGGAA	down	0.473756	-1.07779	0.0482036	middle
Heat vs Control	1	sly-miR6024-5p_stu	AGAAACAACACTTGCTAAAGG	down	0.118773	-3.07372	0.000211469	middle
	2	sly-miR168a-3p_ath	CCCGCCTTGCATCAACTGAATT	down	0.116812	-3.09774	0.00028372	middle
	3	sly-miR166b-p5	GGAATGTTGTCTGGCTCGAGG	down	0.0812007	-3.62236	0.000289479	high
	4	sly-miR403-5p	CGTTTGTGCGTGAATCTAAC	down	0.20574	-2.2811	0.000548698	middle
	5	PC-61-5p	AGAGTCCGGAGCATAAAGGGTATA	up	2.83953	1.50565	0.000617636	middle
	6	sly-miR171d	TTGAGCCGCGCCAATATCACT	up	3.77822	1.91771	0.000753575	middle
	7	sly-miR162a_lus	TCGATAAACCTCTGCATCCAGAA	up	12.433	3.6361	0.00123955	middle
	8	sly-miR159a-5p_gma	GAGCTCCTTGAAGTCCAACAG	down	0.0561198	-4.15535	0.00129617	middle
	9	sly-miR164a-3p	CATGTGCCTGTTTTCCCCATC	down	0.237375	-2.07476	0.0016183	middle
	10	sly-miR171e-5p_mtr	CGATGTTGGTGAGGTTCAATC	down	0.158616	-2.65639	0.00193964	middle
	11	sly-miR6024	TTTAGCAAGAGTTGTTTTACC	up	1.41215	0.497892	0.00205536	high
	12	PC-303-3p	TTTACCTTGGTTGGTCATGATGCA	up	2.50666	1.32576	0.00231393	middle
	13	sly-miR167b-3p_stu	GATCATGTGGCAGCATCACC	down	0.319664	-1.64537	0.00290253	middle
	14	sly-miR166c-5p	GGGATGTTGTCTGGCTCGACA	down	0.10673	-3.22797	0.00431674	middle
	15	sly-miR482e-5p	TGTGGGTGGGGTGGAAAGATT	down	0.0819746	-3.60868	0.00463825	high
	16	sly-miR172e-p5_ath	GCAGCACTATTAAGATTCTC	down	-inf	-inf	0.00489548	low
	17	sly-miR168b-3p	CCCGCCTTGCATCAACTGAAT	down	0.127827	-2.96773	0.0055442	high
	18	sly-miR408a-5p_stu	ACAGGGACGAGGCAGCGCATG	down	0.270945	-1.88393	0.00578143	middle
	19	sly-miR4376-p3	AGCATCATACTCCTGCATATT	down	0.31094	-1.68529	0.00594619	middle
	20	PC-71-3p	TCACAAAGTGATGGTTGCAGT	up	1.89143	0.919479	0.00924263	middle
	21	sly-miR168a-3p	CCTGCCTTGCATCAACTGAAT	down	0.0908924	-3.4597	0.00944737	high
	22	sly-miR396-3p_stu	TCCAAGAAAGCTGTGGGAAA	down	0.671063	-0.575479	0.0103139	middle
	23	PC-105-5p	AGTTGAACAAGTAGACACATGAGT	up	3.41442	1.77164	0.010342	middle
	24	sly-miR9479-3p	AGAATGGTAGAGGGTCGGACC	down	0.404193	-1.30688	0.0113355	middle
	25	PC-351-3p	TATTTCTGCAGCTTTGGAATT	up	1.28292	0.359434	0.0114838	middle
	26	sly-miR160a-3p_stu	GCGTATGAGGAGCCAAGCATA	down	0.0720214	-3.79543	0.0117337	middle
	27	sly-miR171a-3p_ath	CTGATTGAGCCGCGCCAATATC	up	4.6722	2.2241	0.0123978	middle
	28	sly-miR396a-3p	GTTCAATAAAGCTGTGGGAAG	down	0.273953	-1.868	0.0133992	high
	29	sly-miR159-p5	AGCTGCTGACCTATGGATTCC	down	0.0776652	-3.68659	0.0147682	high
	30	sly-miR5300-p3	TGGTATGCTTTGATTGGGAAAG	down	0.249816	-2.00106	0.0151878	middle
	31	sly-miR482e-5p_stu	AGTGGGTGGTGTGGTAAGATT	down	0.0582735	-4.10102	0.0167105	middle
	32	PC-128-3p	TCTTTTTACATACGGGACACTCT	up	1.25863	0.331855	0.0190885	middle
	33	sly-miR482d-5p	GGAGTGGGTGGGATGGAA	down	-inf	-inf	0.0197911	middle
	34	PC-165-3p	GTGTAACGTATATCAATCTGACCC	up	5.8932	2.55905	0.0199892	middle
	35	sly-miR408-3p_mtr	TGCACTGCCTCTTCCCTGGCTTTT	down	0.218863	-2.1919	0.0212272	high
	36	sly-miR408a_mdm	TGCACTGCCTCTTCCCTGGCTTTT	down	0.218863	-2.1919	0.0212272	high
	37	sly-miR167d-3p_stu	AGATCATGTGGTTGCTTCACC	down	0.360512	-1.47188	0.0220316	high
	38	sly-miR399	TGCCAAAGGAGAGTTGCCCTA	down	0.588476	-0.764944	0.0227706	middle
	39	PC-28-3p	TGAGTGCTATGTGACCACATT	up	inf	inf	0.0229702	low
	40	sly-miR162a-5p_stu	GGAGGCAGCGGTTCATCGATC	down	0.109289	-3.19378	0.0246424	high
	41	sly-miR172b-p5	GTAGCATCATCAAGATTCATA	down	0.210153	-2.25049	0.0247121	middle
	42	sly-miR396b-5p_ath	TTCCACAGCTTTCTTGAACTA	up	1.87023	0.903213	0.0247935	middle
	43	sly-miR7997c_stu	ATGTTGCTCGGACTCTTCAAA	down	0.180675	-2.46853	0.0250009	middle
	44	sly-miR156a_stu	CTGACAGAAGATAGAGAGCAC	up	1.89809	0.924549	0.0256196	middle
	45	sly-miR1919a	ACGAGAGTCATCTGTGACAGG	down	0.492392	-1.02212	0.0256412	high
	46	PC-55-3p	AAACCTGAGAGAAATCTGTAGT	down	0.481763	-1.05361	0.0259924	middle
	47	sly-miR398a-5p_stu	GGGTTGATTTGAGAACATATG	down	0.0161607	-5.95137	0.0267269	high
	48	sly-miR166a-5p_stu	GGAATGTTGTCTGGCTCGAGGA	down	-inf	-inf	0.0272327	middle
	49	sly-miR168a-5p	TCGCTTGGTGCAGGTCGGGACC	down	0.357179	-1.48528	0.0287202	high
	50	sly-miR482d-5p_stu	CGTGAGCGGTGGGGAAAGATA	down	0.0775353	-3.689	0.0298819	middle
	51	sly-miR398b-3p_stu	TGTGTTCTCAGGTTACCCCTG	down	0.379853	-1.39649	0.0303314	high
	52	sly-miR166g-p5_nta	AGAATGTTGTCTGGTTCGTG	down	0.17628	-2.50406	0.0303765	middle
	53	PC-200-5p	GCAATGTCATATACCATC	up	3.83901	1.94073	0.031543	middle
	54	sly-miR7984c-p3_stu	ACACGTGGGCACATATATACCTTT	up	inf	inf	0.0316941	middle
	55	PC-90-5p	TGAAACCCCGTGTATGACATG	up	inf	inf	0.0326507	middle
	56	PC-86-3p	CACGTAGGACAAAAAGGGGTAG	down	0.46603	-1.1015	0.0346515	middle
	57	sly-miR408-3p_ath	TGCACTGCCTCTTCCCTGGCTT	down	0.271246	-1.88232	0.0356262	high
	58	sly-miR171b-p3_mes	TGATTGAGCCGTGCCAATATC	up	2.02862	1.0205	0.0356861	high
	59	sly-miR171c_nta	TGATTGAGCCGTGCCAATATC	up	2.02862	1.0205	0.0356861	high
	60	sly-miR171a	TGATTGAGCCGTGCCAATATC	up	2.02862	1.0205	0.0356861	high
	61	PC-269-5p	ACAAGTATCCCTCAACCTATGTCT	up	7.22423	2.85284	0.0375717	middle
	62	sly-miR162a_ptc	TCGATAAACCTCTGCATCCAGT	down	0.551583	-0.858351	0.0383169	middle
	63	PC-239-5p	ACCTTTTGACTTATGTGACACACC	up	3.19043	1.67375	0.0386456	middle
	64	PC-55-5p	AACTGCAGATCTGCTCCGGTT	down	0.254079	-1.97665	0.0390556	middle
	65	sly-miR156g-p3_nta	GCTCTCTATGCTTCCGTCATCC	down	0.0762371	-3.71336	0.0392742	middle
	66	PC-188-5p	TTGACTCTTCGAAAATGCTGC	up	inf	inf	0.0398805	middle
	67	PC-257-5p	TGCATCATGACCAGCCAAGGTA	down	0.205075	-2.28578	0.0408416	middle
	68	PC-161-3p	TTGATGTAAACATCCGGTGCG	up	6.44556	2.68831	0.0421767	middle
	69	sly-miR167c-3p_stu	GGTCATGCTCGGACAGCCTCACT	down	0.0749445	-3.73803	0.0429735	middle
	70	sly-miR393-5p_stu	TCCAAAGGGATCGCATTGATCC	up	1.80647	0.853171	0.0433209	high
	71	PC-254-5p	ATAAAGTTGAACAACAGATACACA	up	3.17363	1.66614	0.0457715	middle
	72	sly-miR9472-p5	AGTAGACGTTGTGAATAATTGATA	down	0.462789	-1.11157	0.0462499	middle
	73	sly-miR171c-3p_stu	TGATTGAGCCGTGTCAATATC	up	1.69069	0.757612	0.0468663	middle
	74	sly-miR3627-3p_stu	AAGTGCCTCTGTCTTTCGACA	down	0.298724	-1.74311	0.0478018	middle
Heat vs Drought	1	sly-miR162a-5p_stu	GGAGGCAGCGGTTCATCGATC	down	0.114453	-3.12717	2.45401e-05	high
	2	sly-miR160a-3p_stu	GCGTATGAGGAGCCAAGCATA	down	0.0806742	-3.63175	0.000118379	middle
	3	sly-miR171d	TTGAGCCGCGCCAATATCACT	up	4.25172	2.08805	0.00032472	middle
	4	sly-miR159-p5	AGCTGCTGACCTATGGATTCC	down	0.112682	-3.14967	0.000464653	high
	5	sly-miR398b-3p_stu	TGTGTTCTCAGGTTACCCCTG	down	0.434184	-1.20362	0.000493313	high
	6	sly-miR167c-3p_stu	GGTCATGCTCGGACAGCCTCACT	down	0.066089	-3.91945	0.000665016	middle
	7	sly-miR168b-3p	CCCGCCTTGCATCAACTGAAT	down	0.209342	-2.25607	0.000923889	high
	8	sly-miR166c-5p	GGGATGTTGTCTGGCTCGACA	down	0.103349	-3.2744	0.00110684	middle
	9	sly-miR398a-5p_stu	GGGTTGATTTGAGAACATATG	down	0.0169816	-5.87989	0.00113641	high
	10	sly-miR159a-5p_gma	GAGCTCCTTGAAGTCCAACAG	down	0.0706436	-3.8233	0.00123856	middle
	11	sly-miR396a-3p	GTTCAATAAAGCTGTGGGAAG	down	0.472781	-1.08075	0.00182843	high
	12	sly-miR6024-5p_stu	AGAAACAACACTTGCTAAAGG	down	0.186987	-2.41899	0.00203478	middle
	13	PC-351-3p	TATTTCTGCAGCTTTGGAATT	up	1.53785	0.620916	0.0023491	middle
	14	sly-miR157d-3p_aly	GCTCTCTATGCTTCCGTCATC	down	0.562024	-0.831295	0.00235057	middle
	15	sly-miR168a-5p	TCGCTTGGTGCAGGTCGGGACC	down	0.538436	-0.893152	0.00287741	high
	16	sly-miR162a_lus	TCGATAAACCTCTGCATCCAGAA	up	inf	inf	0.00304024	middle
	17	sly-miR172b-p5	GTAGCATCATCAAGATTCATA	down	0.263636	-1.92338	0.0032771	middle
	18	sly-miR390a-3p	CGCTATCCATCCTGAGTTTT	down	0.58688	-0.768861	0.00388954	middle
	19	sly-miR168a-3p	CCTGCCTTGCATCAACTGAAT	down	0.119233	-3.06815	0.00445434	high
	20	sly-miR156a_stu	CTGACAGAAGATAGAGAGCAC	up	1.63339	0.707872	0.00457347	middle
	21	sly-miR482e-5p	TGTGGGTGGGGTGGAAAGATT	down	0.121379	-3.04241	0.00481941	high
	22	stu-miR396-3p	TCCAAGAAAGCTGTGGGAAA	down	0.683077	-0.54988	0.00567815	middle
	23	sly-miR6024	TTTAGCAAGAGTTGTTTTACC	up	1.40922	0.494897	0.00609016	high
	24	sly-miR399	TGCCAAAGGAGAGTTGCCCTA	down	0.421774	-1.24546	0.00626456	middle
	25	PC-303-3p	TTTACCTTGGTTGGTCATGATGCA	up	2.13581	1.09479	0.00720344	middle
	26	sly-miR166b-p5	GGAATGTTGTCTGGCTCGAGG	down	0.104124	-3.26363	0.00761729	high
	27	sly-miR5300-p3	TGGTATGCTTTGATTGGGAAAG	down	0.329916	-1.59983	0.0079254	middle
	28	sly-miR403-5p	CGTTTGTGCGTGAATCTAAC	down	0.290287	-1.78445	0.00822717	middle
	29	PC-132-3p	TCCTCGGCTGAATTGTCTTGCT	up	1.90977	0.933402	0.00847748	middle
	30	sly-miR156c-3p_ath	GCTCACTTCTCATTCTGTCAGA	down	0.397665	-1.33037	0.0102492	middle
	31	sly-miR482a-p5	GGGATCGGTGAGTTGGAAAGC	down	0.00503927	-7.63257	0.0111409	middle
	32	sly-miR9471b-5p	GAGGTGCTCACTCAGCTAATA	down	0.392004	-1.35106	0.0130079	middle
	33	sly-miR171a-3p_ath	CTGATTGAGCCGCGCCAATATC	up	4.53245	2.18029	0.0153263	middle
	34	sly-miR408a-5p_stu	ACAGGGACGAGGCAGCGCATG	down	0.394191	-1.34303	0.0168363	middle
	35	PC-206-3p	AAGGGGTTCTATGTTCTTCAGTGA	down	0.153743	-2.70141	0.0176989	middle
	36	sly-miR482d-5p_stu	CGTGAGCGGTGGGGAAAGATA	down	0.133235	-2.90795	0.0180179	middle
	37	sly-miR403-3p	CTAGATTCACGCACAAGCTCG	up	1.35213	0.435232	0.0180286	high
	38	sly-miR482d-5p	GGAGTGGGTGGGATGGAA	down	-inf	-inf	0.0195393	middle
	39	sly-miR171e_gma	GATCTGATTGAGCCGTGCCAATATC	up	2.38262	1.25255	0.0197022	middle
	40	sly-miR167b-3p_stu	GATCATGTGGCAGCATCACC	down	0.474109	-1.07671	0.0201015	middle
	41	sly-miR477-3p	AGTTCTTGTAGGGTGAGACAAC	down	-inf	-inf	0.0213103	middle
	42	sly-miR164b-3p	CACGTGTTCTCCTTCTCCAAC	down	0.116704	-3.09908	0.0219987	middle
	43	sly-miR408-p5_dpr	GACGGGGACGAGCCAGAGCATG	down	0.254568	-1.97388	0.0223094	middle
	44	sly-miR156g-p3_nta	GCTCTCTATGCTTCCGTCATCC	down	0.105475	-3.24503	0.0228702	middle
	45	sly-miR482e-5p_stu	AGTGGGTGGTGTGGTAAGATT	down	0.0813494	-3.61972	0.0248684	middle
	46	sly-miR156e-3p	GCTTACTCTCTATCTGTCACC	down	0.466641	-1.09962	0.0249018	middle
	47	sly-miR6025_stu	TACCAATAATTGAGATAACATC	up	1.68436	0.752198	0.0254669	middle
	48	sly-miR168a-3p_ath	CCCGCCTTGCATCAACTGAATT	down	0.166128	-2.58963	0.0264081	middle
	49	sly-miR172b-5p_ath	GCAGCACCATTAAGATTCACA	down	0.174946	-2.51501	0.0266746	middle
	50	sly-miR2916-p5_peu	TACCGTCCTAGTCTCAACCATA	up	1.215	0.280956	0.0275567	high
	51	sly-miR164d-p3_cpa	TTGCACGTGCCCTGCTTCTCC	down	0.388705	-1.36325	0.0283779	middle
	52	sly-miR408b-5p_stu	ACGGGGACGAGCCAGAGCATG	down	0.413712	-1.2733	0.0289811	high
	53	PC-97-5p	TTTTCTTTTTCTGCCTGGACTATC	up	2.83638	1.50405	0.0303305	middle
	54	sly-miR172a-5p_stu	GTGGCATAATCAAGATTCACG	down	0.00384641	-8.02227	0.0309865	middle
	55	sly-miR7984c-p3_stu	ACACGTGGGCACATATATACCTTT	up	inf	inf	0.0316941	middle
	56	PC-357-5p	AAATAGGGATACATGGCACAATCT	up	5.25174	2.3928	0.0317875	middle
	57	sly-miR166a-5p_stu	GGAATGTTGTCTGGCTCGAGGA	down	-inf	-inf	0.0328448	middle
	58	sly-miR162a_ptc	TCGATAAACCTCTGCATCCAGT	down	0.515354	-0.956365	0.0335063	middle
	59	sly-miR399-p5	GGGCTACACTCTATTGGCATG	down	0.0481544	-4.37619	0.0353775	middle
	60	PC-132-5p	AGACAATCCAGCCGAGGAACTT	up	2.03391	1.02426	0.0356235	middle
	61	sly-miR164a-3p	CATGTGCCTGTTTTCCCCATC	down	0.171737	-2.54173	0.037111	middle
	62	PC-105-5p	AGTTGAACAAGTAGACACATGAGT	up	2.0025	1.0018	0.0371927	middle
	63	sly-miR399a_nta	CGCCAAAGGAGAGCTGCCCTG	down	0.476646	-1.06901	0.0384786	middle
	64	sly-miR399j-3p_stu	TGCCAAAGGAGAGCTGCCCTG	down	0.55289	-0.854936	0.041247	middle
	65	sly-miR399a-3p_stu	TGCCAAAGGAGAGCTGCCCTG	down	0.55289	-0.854936	0.041247	middle
	66	PC-4-5p	TGCCCATTAACCCTTTACCCA	up	2.16727	1.11588	0.0414036	middle
	67	sly-miR6026	TTCTTGGCTAGAGTTGTATTGC	up	1.24351	0.314414	0.0430906	high
	68	sly-miR167h_mdm	TGAAGCTGCCAGCATGATCTTT	up	3.13168	1.64693	0.0479274	middle
	69	PC-16-5p	AAAATTCATACTACCTCCACT	up	2.20584	1.14133	0.0494777	middle
	70	PC-242-5p	ATAAAATTGAACAAGTAGACACCC	up	2.88725	1.52969	0.0497072	middle
	71	PC-56-3p	AGGGGAGATAGATGAAGTTAGG	down	0.197789	-2.33796	0.0498987	middle
Combination vs Control	1	sly-miR6024-5p_stu	AGAAACAACACTTGCTAAAGG	down	0.255896	-1.96637	0.000493744	middle
	2	sly-miR403-5p	CGTTTGTGCGTGAATCTAAC	down	0.506496	-0.981376	0.00105081	middle
	3	sly-miR168b-3p	CCCGCCTTGCATCAACTGAAT	down	0.314969	-1.66672	0.00192365	high
	4	sly-miR171e-5p_mtr	CGATGTTGGTGAGGTTCAATC	down	0.395015	-1.34002	0.00238017	middle
	5	PC-147-5p	AAACTCAGGATGGATAGCGCT	up	2.2311	1.15776	0.00276861	middle
	6	PC-132-3p	TCCTCGGCTGAATTGTCTTGCT	up	2.48749	1.31469	0.00291573	middle
	7	sly-miR159a-5p_gma	GAGCTCCTTGAAGTCCAACAG	down	0.132338	-2.9177	0.00387862	middle
	8	sly-miR164a-3p	CATGTGCCTGTTTTCCCCATC	down	0.234743	-2.09085	0.00437497	middle
	9	sly-miR172e-p5_ath	GCAGCACTATTAAGATTCTC	down	-inf	-inf	0.00489548	low
	10	sly-miR393-3p_stu	ATCATGCGATCTCTTCGGAAT	up	1.61306	0.6898	0.0054457	middle
	11	sly-miR169c	CAGCCAGGGATGACTTGCCGA	down	0.617487	-0.695519	0.00549091	middle
	12	PC-111-5p	TGAGTTTTCTGTCTGTACTAGT	down	0.125486	-2.9944	0.00641216	middle
	13	sly-miR393_ghr	TCCAAAGGGATCGCATTGATTT	up	2.43082	1.28145	0.00679968	middle
	14	sly-miR482e-5p	TGTGGGTGGGGTGGAAAGATT	down	0.286038	-1.80572	0.00709671	high
	15	sly-miR168a-3p	CCTGCCTTGCATCAACTGAAT	down	0.209955	-2.25185	0.00780243	high
	16	PC-188-5p	TTGACTCTTCGAAAATGCTGC	up	inf	inf	0.0079075	middle
	17	PC-20-5p	CAAGCCCAATTCGAAGCCAGAG	up	2.9163	1.54414	0.00917078	middle
	18	PC-140-3p	TAGTCAATTTAAGCGGAATGAT	up	2.17666	1.12212	0.00934136	middle
	19	PC-55-3p	AAACCTGAGAGAAATCTGTAGT	down	0.29369	-1.76763	0.0117731	middle
	20	sly-miR166b-p5	GGAATGTTGTCTGGCTCGAGG	down	0.453879	-1.13962	0.0120134	high
	21	PC-34-3p	TTGAGTGCTGTGAAGTGAATA	up	1.64125	0.714799	0.0125479	middle
	22	sly-miR5300-p3	TGGTATGCTTTGATTGGGAAAG	down	0.251611	-1.99073	0.0154104	middle
	23	sly-miR159-p5	AGCTGCTGACCTATGGATTCC	down	0.146469	-2.77134	0.0156409	high
	24	PC-75-3p	ATTGACAAGCAAATCTTCTGG	up	3.73846	1.90245	0.0157632	middle
	25	PC-298-5p	TTACATGATGGACACAACACT	up	4.61929	2.20767	0.017618	middle
	26	sly-miR396a-3p	GTTCAATAAAGCTGTGGGAAG	down	0.551839	-0.85768	0.0191785	high
	27	sly-miR403-3p	CTAGATTCACGCACAAGCTCG	up	1.78461	0.835612	0.0196128	high
	28	sly-miR482e-5p_stu	AGTGGGTGGTGTGGTAAGATT	down	0.174018	-2.5227	0.019982	middle
	29	sly-miR482d-5p	GGAGTGGGTGGGATGGAA	down	0.0516597	-4.27482	0.021202	middle
	30	sly-miR162a_ptc	TCGATAAACCTCTGCATCCAGT	down	0.460928	-1.11739	0.0215404	middle
	31	sly-miR172b-p5	GTAGCATCATCAAGATTCATA	down	0.220746	-2.17954	0.0223812	middle
	32	sly-miR167a	TGAAGCTGCCAGCATGATCTA	up	1.18261	0.241974	0.0239419	high
	33	sly-miR8025-3p_stu	TTTAATTGAATGCCAAGTGTGTGG	down	0.298886	-1.74233	0.0245384	middle
	34	PC-165-3p	GTGTAACGTATATCAATCTGACCC	up	6.55668	2.71297	0.0252448	middle
	35	sly-miR171a-3p_ath	CTGATTGAGCCGCGCCAATATC	up	1.75537	0.811772	0.0259793	middle
	36	sly-miR396b	TTCCACAGCTTTCTTGAACTT	up	1.18509	0.244994	0.0264656	high
	37	sly-miR156a_stu	CTGACAGAAGATAGAGAGCAC	up	1.87575	0.907465	0.0265214	middle
	38	sly-miR162a-5p_stu	GGAGGCAGCGGTTCATCGATC	down	0.174205	-2.52114	0.0266327	high
	39	sly-miR169a-5p_ath	CAGCCAAGGATGACTTGCCGACTT	down	0.0769425	-3.70007	0.0266642	middle
	40	sly-miR408-3p_mtr	TGCACTGCCTCTTCCCTGGCTTTT	down	0.179606	-2.4771	0.027066	high
	41	sly-miR408a_mdm	TGCACTGCCTCTTCCCTGGCTTTT	down	0.179606	-2.4771	0.027066	high
	42	sly-miR9479-3p	AGAATGGTAGAGGGTCGGACC	down	0.436621	-1.19555	0.0278634	middle
	43	PC-245-5p	TAAACTATACACCCTTTGTAT	down	0.518359	-0.947975	0.0297148	middle
	44	sly-miR9470-3p	TTTGGCTCATGGATTTTAGC	up	1.85606	0.892246	0.0311321	high
	45	PC-351-3p	TATTTCTGCAGCTTTGGAATT	up	1.91818	0.939739	0.0318888	middle
	46	sly-miR171d	TTGAGCCGCGCCAATATCACT	up	1.85148	0.888676	0.0324873	middle
	47	sly-miR4376-p3	AGCATCATACTCCTGCATATT	down	0.633388	-0.658839	0.0329632	middle
	48	sly-miR482d-5p_stu	CGTGAGCGGTGGGGAAAGATA	down	0.196626	-2.34647	0.0337331	middle
	49	sly-miR398a-5p_stu	GGGTTGATTTGAGAACATATG	down	0.173857	-2.52403	0.0362817	high
	50	sly-miR166a-5p_stu	GGAATGTTGTCTGGCTCGAGGA	down	0.251809	-1.9896	0.0383645	middle
	51	sly-miR164a-5p	TGGAGAAGCAGGGCACGTGCA	down	0.643572	-0.635826	0.0388584	high
	52	sly-miR156g-p3_nta	GCTCTCTATGCTTCCGTCATCC	down	0.104336	-3.26069	0.0412101	middle
	53	PC-240-5p	AGAAACGATTTCACTGAAGAACA	down	0.211216	-2.24321	0.0441908	middle
	54	sly-miR408a-5p_stu	ACAGGGACGAGGCAGCGCATG	down	0.573188	-0.802919	0.0453597	middle
	55	PC-207-5p	AAGCTTTGTTGTTCGGACTCT	up	inf	inf	0.0461926	middle
	56	sly-miR168a-5p	TCGCTTGGTGCAGGTCGGGACC	down	0.541223	-0.885705	0.0463955	high
	57	sly-miR167c-3p_stu	GGTCATGCTCGGACAGCCTCACT	down	0.0335531	-4.89741	0.0473173	middle
	58	sly-miR9471a-p5	TTTCTCAGGTGCTCACTCAGC	down	0.71945	-0.475033	0.0485076	middle
	59	sly-miR157d-3p_aly	GCTCTCTATGCTTCCGTCATC	down	0.357485	-1.48405	0.048949	middle
	60	PC-42-3p	AAGCGAGGACAATAATACAAG	up	inf	inf	0.0495796	middle
	61	PC-51-5p	GACTATGTTGCTCGGACTCTT	down	0.467075	-1.09827	0.0499432	middle
Combination vs Drought	1	sly-miR159-p5	AGCTGCTGACCTATGGATTCC	down	0.212506	-2.23442	2.45302e-05	high
	2	sly-miR162a-5p_stu	GGAGGCAGCGGTTCATCGATC	down	0.182436	-2.45454	2.47318e-05	high
	3	sly-miR157d-3p_aly	GCTCTCTATGCTTCCGTCATC	down	0.396714	-1.33383	6.91414e-05	middle
	4	sly-miR390b-3p_ath	CGCTATCCATCCTGAGTTCT	down	0.344596	-1.53702	0.000260477	middle
	5	sly-miR398a-5p_stu	GGGTTGATTTGAGAACATATG	down	0.182688	-2.45254	0.000313156	high
	6	PC-153-5p	TTCAGAAACGTCGACGGGTGC	up	1.69283	0.759437	0.000474868	middle
	7	sly-miR390a-3p	CGCTATCCATCCTGAGTTTT	down	0.296937	-1.75177	0.000942123	middle
	8	sly-miR1919a	ACGAGAGTCATCTGTGACAGG	up	2.02874	1.02059	0.00118097	high
	9	sly-miR168a-3p	CCTGCCTTGCATCAACTGAAT	down	0.275419	-1.8603	0.00141756	high
	10	sly-miR172b-p5	GTAGCATCATCAAGATTCATA	down	0.276924	-1.85244	0.00176955	middle
	11	sly-miR167c-3p_stu	GGTCATGCTCGGACAGCCTCACT	down	0.0295884	-5.07882	0.00184411	middle
	12	sly-miR403-3p	CTAGATTCACGCACAAGCTCG	up	1.69061	0.75754	0.00187774	high
	13	sly-miR167b-p3	CATCAGGTCATCTAGCAGCTT	down	0.579363	-0.787461	0.00189881	middle
	14	sly-miR6026-5p_stu	AATACAACTATAGCCAAGACAA	up	1.70792	0.772241	0.00194505	middle
	15	sly-miR168_atr	ATCTCGCTTGGTGCAGGTCGGGAC	down	0.340679	-1.55352	0.00268361	middle
	16	sly-miR6024-5p_stu	AGAAACAACACTTGCTAAAGG	down	0.402863	-1.31164	0.00396541	middle
	17	PC-132-3p	TCCTCGGCTGAATTGTCTTGCT	up	4.30256	2.1052	0.00457136	middle
	18	sly-miR159a-5p_gma	GAGCTCCTTGAAGTCCAACAG	down	0.166588	-2.58565	0.00475282	middle
	19	sly-miR6025-p3_stu	TTATTGAACCTTGATGTTATC	up	1.69722	0.763175	0.00513039	middle
	20	sly-miR164a-5p	TGGAGAAGCAGGGCACGTGCA	down	0.55593	-0.847026	0.00601145	high
	21	sly-miR164d-p3_cpa	TTGCACGTGCCCTGCTTCTCC	down	0.0961968	-3.37787	0.00638079	middle
	22	sly-miR171a-3p_ath	CTGATTGAGCCGCGCCAATATC	up	1.70286	0.767959	0.00759072	middle
	23	PC-98-5p	TGGGGAGGGTGGTGTGTACGC	down	0.356456	-1.4882	0.00804651	middle
	24	sly-miR5300-p3	TGGTATGCTTTGATTGGGAAAG	down	0.332287	-1.5895	0.00822854	middle
	25	PC-330-3p	AGGAAGCAGACGACAGTGGCC	up	1.71027	0.774222	0.00854493	middle
	26	PC-140-3p	TAGTCAATTTAAGCGGAATGAT	up	2.30291	1.20346	0.0086228	middle
	27	sly-miR482e-5p	TGTGGGTGGGGTGGAAAGATT	down	0.423534	-1.23945	0.00995987	high
	28	sly-miR9470-3p	TTTGGCTCATGGATTTTAGC	up	1.77551	0.828237	0.0112706	high
	29	PC-206-3p	AAGGGGTTCTATGTTCTTCAGTGA	down	0.113132	-3.14392	0.0118984	middle
	30	sly-miR482a-p5	GGGATCGGTGAGTTGGAAAGC	down	0.0428982	-4.54294	0.0119123	middle
	31	sly-miR399a_nta	CGCCAAAGGAGAGCTGCCCTG	down	0.516369	-0.953527	0.0119815	middle
	32	PC-298-5p	TTACATGATGGACACAACACT	up	11.8421	3.56585	0.0125097	middle
	33	sly-miR390b-3p	CGCTATCCATCCTGAGTTT	down	0.197605	-2.33931	0.0146176	middle
	34	sly-miR169c	CAGCCAGGGATGACTTGCCGA	down	0.636521	-0.651721	0.0156503	middle
	35	sly-miR169e-3p	TGGCAAGCATCTTTGGCGACT	down	0.495222	-1.01385	0.0159039	middle
	36	sly-miR171d	TTGAGCCGCGCCAATATCACT	up	2.08351	1.05901	0.0174403	middle
	37	PC-181-3p	CCACGTAGGACAAAAAGGAGTAGA	down	0.0757787	-3.72206	0.0176267	middle
	38	sly-miR6022-p5	CCTGAACGGAACAATACGATC	down	0.526057	-0.92671	0.0179478	high
	39	PC-20-5p	CAAGCCCAATTCGAAGCCAGAG	up	2.59997	1.37849	0.0180727	middle
	40	sly-miR396a-p3_ath	AAAGCTGTGGGAAGATACAGA	up	2.61778	1.38834	0.0181317	middle
	41	sly-miR482d-5p_stu	CGTGAGCGGTGGGGAAAGATA	down	0.337879	-1.56542	0.0198952	middle
	42	sly-miR482d-5p	GGAGTGGGTGGGATGGAA	down	0.109043	-3.19703	0.0212083	middle
	43	sly-miR477-3p	AGTTCTTGTAGGGTGAGACAAC	down	-inf	-inf	0.0213103	middle
	44	sly-miR393_ghr	TCCAAAGGGATCGCATTGATTT	up	1.95538	0.967451	0.0222839	middle
	45	PC-351-3p	TATTTCTGCAGCTTTGGAATT	up	2.29934	1.20122	0.0223658	middle
	46	sly-miR168b-3p	CCCGCCTTGCATCAACTGAAT	down	0.515823	-0.955052	0.0223799	high
	47	sly-miR162a_ptc	TCGATAAACCTCTGCATCCAGT	down	0.430653	-1.2154	0.0230895	middle
	48	sly-miR156g-p3_nta	GCTCTCTATGCTTCCGTCATCC	down	0.14435	-2.79236	0.0238615	middle
	49	sly-miR399	TGCCAAAGGAGAGTTGCCCTA	down	0.521401	-0.939535	0.0246641	middle
	50	sly-miR172b-5p_ath	GCAGCACCATTAAGATTCACA	down	0.156853	-2.67251	0.0246791	middle
	51	sly-miR6027-3p	TGAATCCTTCGGCTATCCATA	down	0.717683	-0.478582	0.0253162	high
	52	sly-miR156e-3p	GCTTACTCTCTATCTGTCACC	down	0.422425	-1.24323	0.025525	middle
	53	sly-miR156c-3p_ath	GCTCACTTCTCATTCTGTCAGA	down	0.55364	-0.852979	0.0256957	middle
	54	sly-miR156f-3p_stu	CTCACTTCTCTTTCTGTCAATC	down	0.2682	-1.89862	0.0258129	middle
	55	sly-miR164b-3p	CACGTGTTCTCCTTCTCCAAC	down	0.0683985	-3.86989	0.0261181	middle
	56	PC-1-5p	AACAGCGTTAGGTTGATATACGTT	up	1.76101	0.816403	0.0283294	middle
	57	sly-miR171d-5p_stu	ATATTGGTGCGGTTCAATTAG	down	0.577224	-0.792797	0.0285855	middle
	58	sly-miR5303-p5	TCGAACTCTCCAAAAATGTTG	down	0.169707	-2.55888	0.0295201	low
	59	sly-miR156a_stu	TTGACAGAAGATAGAGAGCACA	up	1.41783	0.503683	0.0315176	middle
	60	sly-miR172a-5p_stu	GTGGCATAATCAAGATTCACG	down	0.0152545	-6.03462	0.0316482	middle
	61	sly-miR403-5p	CGTTTGTGCGTGAATCTAAC	down	0.714636	-0.48472	0.0335103	middle
	62	sly-miR482e-5p_stu	AGTGGGTGGTGTGGTAAGATT	down	0.242927	-2.0414	0.0335485	middle
	63	PC-285-5p	AATCATGACAATTAAAAGTGGACA	down	0.326558	-1.61459	0.033793	middle
	64	PC-16-5p	AAAATTCATACTACCTCCACT	up	2.3994	1.26267	0.0359198	middle
	65	sly-miR9470-p5	TTGCTAGGTGGGCAAAGGTAA	up	1.54364	0.626337	0.0379836	middle
	66	sly-miR164a-3p	CATGTGCCTGTTTTCCCCATC	down	0.169833	-2.55781	0.0395164	middle
	67	PC-4-5p	TGCCCATTAACCCTTTACCCA	up	1.57012	0.650877	0.0395391	middle
	68	sly-miR156a_stu	CTGACAGAAGATAGAGAGCAC	up	1.61416	0.690788	0.0416011	middle
	69	sly-miR166b-p5	GGAATGTTGTCTGGCTCGAGG	down	0.58201	-0.780885	0.0434339	high
	70	sly-miR477b-5p_stu	ACTCTCCCTCAAAGGCTTCTG	down	0.643016	-0.637074	0.0461195	middle
	71	PC-75-3p	ATTGACAAGCAAATCTTCTGG	up	3.00592	1.58781	0.047012	middle
	72	sly-miR9474-p3	AAATGAGTGGCTAAGTCGATGGAG	down	0.375468	-1.41324	0.0487667	middle
	73	PC-42-3p	AAGCGAGGACAATAATACAAG	up	inf	inf	0.0495796	middle
	74	PC-262-5p	AAGGTGCGTGTAAATTGATCTGAA	down	0.216013	-2.21081	0.0499088	middle
Combination vs Heat	1	sly-miR482e-5p	TGTGGGTGGGGTGGAAAGATT	up	3.48934	1.80296	0.000210652	high
	2	sly-miR160a-3p_stu	GCGTATGAGGAGCCAAGCATA	up	11.4681	3.51955	0.000243649	middle
	3	sly-miR1919a	ACGAGAGTCATCTGTGACAGG	up	2.81614	1.49372	0.000433639	high
	4	sly-miR171d	TTGAGCCGCGCCAATATCACT	down	0.490039	-1.02903	0.00145396	middle
	5	PC-132-3p	TCCTCGGCTGAATTGTCTTGCT	up	2.25292	1.17179	0.00382345	middle
	6	sly-miR396-3p_stu	TCCAAGAAAGCTGTGGGAAA	up	1.43295	0.518989	0.00714007	middle
	7	sly-miR398a-5p_stu	GGGTTGATTTGAGAACATATG	up	10.758	3.42734	0.00765384	high
	8	sly-miR482a-p5	GGGATCGGTGAGTTGGAAAGC	up	8.51279	3.08963	0.00769588	middle
	9	sly-miR167b-3p_stu	GATCATGTGGCAGCATCACC	up	2.95425	1.56279	0.00932141	middle
	10	sly-miR6024-5p_stu	AGAAACAACACTTGCTAAAGG	up	2.15449	1.10735	0.0103829	middle
	11	sly-miR403-5p	CGTTTGTGCGTGAATCTAAC	up	2.46182	1.29973	0.0130334	middle
	12	PC-20-5p	CAAGCCCAATTCGAAGCCAGAG	up	2.32827	1.21926	0.0132329	middle
	13	sly-miR390a-3p	CGCTATCCATCCTGAGTTTT	down	0.505959	-0.982908	0.016223	middle
	14	PC-298-5p	TTACATGATGGACACAACACT	up	5.9254	2.56691	0.0163713	middle
	15	PC-140-3p	TAGTCAATTTAAGCGGAATGAT	up	1.95479	0.967017	0.0177181	middle
	16	PC-61-5p	AGAGTCCGGAGCATAAAGGGTATA	down	0.476667	-1.06895	0.0196635	middle
	17	sly-miR482e-5p_stu	AGTGGGTGGTGTGGTAAGATT	up	2.98622	1.57832	0.0213315	middle
	18	sly-miR9470-3p	TTTGGCTCATGGATTTTAGC	up	1.59059	0.669565	0.0219004	high
	19	sly-miR403-3p	CTAGATTCACGCACAAGCTCG	up	1.25033	0.322308	0.0239771	high
	20	sly-miR171a-3p_ath	CTGATTGAGCCGCGCCAATATC	down	0.375704	-1.41233	0.0268927	middle
	21	sly-miR168a-5p	TCGCTTGGTGCAGGTCGGGACC	up	1.51527	0.599575	0.0269528	high
	22	sly-miR390a-5p	AAGCTCAGGAGGGATAGCACC	up	1.65053	0.722933	0.0278762	high
	23	PC-113-3p	AGTAACGTATATCAACCTAACGCT	down	0.268544	-1.89677	0.0301688	middle
	24	sly-miR8005a-p3_stu	TAGGGTTTAGGGTTTAGGGTT	down	0.354204	-1.49735	0.0316261	middle
	25	PC-153-5p	TTCAGAAACGTCGACGGGTGC	up	1.61709	0.693403	0.0347148	middle
	26	sly-miR396a-3p	GTTCAATAAAGCTGTGGGAAG	up	2.01436	1.01032	0.0347927	high
	27	sly-miR168a-3p_ath	CCCGCCTTGCATCAACTGAATT	up	5.59115	2.48314	0.0365917	middle
	28	sly-miR6026-5p_stu	AATACAACTATAGCCAAGACAA	up	1.57951	0.659476	0.042097	middle
	29	sly-miR166b-p5	GGAATGTTGTCTGGCTCGAGG	up	5.58959	2.48274	0.0423508	high
	30	PC-360-3p	AAAGTAAATCACTGTTGATGCAGC	down	0.303255	-1.7214	0.0424805	middle
	31	PC-71-3p	TCACAAAGTGATGGTTGCAGT	down	0.700159	-0.514246	0.0433412	middle
	32	sly-miR157d-3p_aly	GCTCTCTATGCTTCCGTCATC	down	0.705866	-0.502533	0.0440102	middle
	33	sly-miR160a_vvi	TGCCTGGCTCCCTGTATGCCG	down	0.328671	-1.60528	0.0482633	middle
	34	PC-116-5p	AACTTTCACATTGGTGGCTACT	down	0.581166	-0.782979	0.0484571	middle
	35	sly-miR159-p5	AGCTGCTGACCTATGGATTCC	up	1.8859	0.915252	0.0489524	high
	36	sly-miR168a-3p	CCTGCCTTGCATCAACTGAAT	up	2.30993	1.20785	0.0496463	high
	37	sly-miR166a-3p_ath	TCTCGGACCAGGCTTCATTCC	down	0.647673	-0.626662	0.0496502	high
Note:
a, P value in red indicated that P ≤ 0.001; P value in orange indicated that 0.001 < P ≤ 0.01; P value in blue indicated that 0.01 < P ≤ 0.05.
