# Supplementary material for: Unique miRNAs and their targets in tomato leaf responding to combined drought and heat stress
Source: BMC Plant Biol. 2020 Mar 6;20:107. doi: 10.1186/s12870-020-2313-x (PMC7060562; doi:10.1186/s12870-020-2313-x)
Supplement: Supplementary file 4 — Additional file 4: Table S3. Target transcripts with different expression levels cleaved by miRNAs in the tomatoes at control, drought, heat and combined stress by degradome analysis [file 12870_2020_2313_MOESM4_ESM.xlsx]

## Sheet: Supplementary Table S3
Supplementary Table S3. Target transcripts with different expression levels cleaved by miRNAs in the tomatoes at control, drought, heat and combined stress by degradome analysis
Comparison	Small RNAs	Small RNAs sequence	Transcript	Transcript Annotation	GO term	KEGG pathways	Symbol	Alignment score	Alignment range	Degradome detection	P value (t test)a	Up/down	Log2 (fold change)	Degradome cleavage site	Normalized degradome read numberb							Degradome categoryb
															Former 1	Former 2	Former 3	Latter 1	Latter 2	Latter 3		Former 1	Former 2	Former 3	Latter 1	Latter 2	Latter 3
Drought vs Control	sly-miR156a	TTGACAGAAGATAGAGAGCAC	Solyc04g045560.3.1	uncharacterized LOC103401427	GO:0003677(DNA binding);GO:0003700(transcription factor activity, sequence-specific DNA binding);GO:0005634(nucleus);GO:0006351(transcription, DNA-templated);GO:0006355(regulation of transcription, DNA-templated);GO:0044212(transcription regulatory region DNA binding);GO:0046872(metal ion binding);GO:0048510(regulation of timing of transition from vegetative to reproductive phase);GO:0048653(anth…	ko04075(Plant hormone signal transduction)	SPL2	2	939-959	Y	0.00201659	down	-	950				2	2	2					2	2	2
	sly-miR156a_stu	TTGACAGAAGATAGAGGGCAC	Solyc04g045560.3.1	uncharacterized LOC103401427	GO:0003677(DNA binding);GO:0003700(transcription factor activity, sequence-specific DNA binding);GO:0005634(nucleus);GO:0006351(transcription, DNA-templated);GO:0006355(regulation of transcription, DNA-templated);GO:0044212(transcription regulatory region DNA binding);GO:0046872(metal ion binding);GO:0048510(regulation of timing of transition from vegetative to reproductive phase);GO:0048653(anth…	ko04075(Plant hormone signal transduction)	SPL2	2.5	939-959	Y	0.00201659	down	-	950				2	2	2					2	2	2
	sly-miR156f-p5_stu	CTGGCAGAAGAGAGTGAGCA	Solyc04g045560.3.1	uncharacterized LOC103401427	GO:0003677(DNA binding);GO:0003700(transcription factor activity, sequence-specific DNA binding);GO:0005634(nucleus);GO:0006351(transcription, DNA-templated);GO:0006355(regulation of transcription, DNA-templated);GO:0044212(transcription regulatory region DNA binding);GO:0046872(metal ion binding);GO:0048510(regulation of timing of transition from vegetative to reproductive phase);GO:0048653(anth…	ko04075(Plant hormone signal transduction)	SPL2	3	940-959	Y	0.00201659	down	-	950				2	2	2					2	2	2
	sly-miR156e_mtr	TTGACAGAAGATAGAGAGCACCT	Solyc04g045560.3.1	uncharacterized LOC103401427	GO:0003677(DNA binding);GO:0003700(transcription factor activity, sequence-specific DNA binding);GO:0005634(nucleus);GO:0006351(transcription, DNA-templated);GO:0006355(regulation of transcription, DNA-templated);GO:0044212(transcription regulatory region DNA binding);GO:0046872(metal ion binding);GO:0048510(regulation of timing of transition from vegetative to reproductive phase);GO:0048653(anth…	ko04075(Plant hormone signal transduction)	SPL2	4	937-959	Y	0.00201659	down	-	950				2	2	2					2	2	2
	sly-miR156a_stu	CTGACAGAAGATAGAGAGCAC	Solyc04g045560.3.1	uncharacterized LOC103401427	GO:0003677(DNA binding);GO:0003700(transcription factor activity, sequence-specific DNA binding);GO:0005634(nucleus);GO:0006351(transcription, DNA-templated);GO:0006355(regulation of transcription, DNA-templated);GO:0044212(transcription regulatory region DNA binding);GO:0046872(metal ion binding);GO:0048510(regulation of timing of transition from vegetative to reproductive phase);GO:0048653(anth…	ko04075(Plant hormone signal transduction)	SPL2	3	939-959	Y	0.00201659	down	-	950				2	2	2					2	2	2
	sly-miR156a_stu	TTGACAGAAGATAGAGAGCACA	Solyc04g045560.3.1	uncharacterized LOC103401427	GO:0003677(DNA binding);GO:0003700(transcription factor activity, sequence-specific DNA binding);GO:0005634(nucleus);GO:0006351(transcription, DNA-templated);GO:0006355(regulation of transcription, DNA-templated);GO:0044212(transcription regulatory region DNA binding);GO:0046872(metal ion binding);GO:0048510(regulation of timing of transition from vegetative to reproductive phase);GO:0048653(anth…	ko04075(Plant hormone signal transduction)	SPL2	3	938-959	Y	0.00201659	down	-	950				2	2	2					2	2	2
	sly-miR396b-5p_ath	TTCCACAGCTTTCTTGAACTA	Solyc08g083230.2.1	-	GO:0005524(ATP binding);GO:0005634(nucleus);GO:0006351(transcription, DNA-templated);GO:0006355(regulation of transcription, DNA-templated);GO:0009941(chloroplast envelope);GO:0048366(leaf development)	-	GRF8	4	498-519	Y	0.0074385	down	-0.974191	509	9	8	10	15	22	17		0	2	0	0	2	0
	sly-miR396a-5p	TTCCACAGCTTTCTTGAACTG	Solyc08g083230.2.1	-	GO:0005524(ATP binding);GO:0005634(nucleus);GO:0006351(transcription, DNA-templated);GO:0006355(regulation of transcription, DNA-templated);GO:0009941(chloroplast envelope);GO:0048366(leaf development)	-	GRF8	3	498-519	Y	0.0074385	down	-0.974191	509	9	8	10	15	22	17		0	2	0	0	2	0
	sly-miR396b	TTCCACAGCTTTCTTGAACTT	Solyc08g083230.2.1	-	GO:0005524(ATP binding);GO:0005634(nucleus);GO:0006351(transcription, DNA-templated);GO:0006355(regulation of transcription, DNA-templated);GO:0009941(chloroplast envelope);GO:0048366(leaf development)	-	GRF8	4	498-519	Y	0.0074385	down	-0.974191	509	9	8	10	15	22	17		0	2	0	0	2	0
	sly-miR399a-3p_stu	TGCCAAAGGAGAGCTGCCCTG	Solyc02g078210.3.1	probable ubiquitin-conjugating enzyme E2 24	GO:0005737(cytoplasm);GO:0031625(ubiquitin protein ligase binding);GO:0061630(ubiquitin protein ligase activity)	ko04120(Ubiquitin mediated proteolysis)	UBC24	3.5	956-976	Y	0.0241849	up	2.51705	967	26	21	16	8	3			2	2	2	2	3
	sly-miR399i_gma	CGCCAAAGGAGAATTGCCCTG	Solyc02g078210.3.1	probable ubiquitin-conjugating enzyme E2 24	GO:0005737(cytoplasm);GO:0031625(ubiquitin protein ligase binding);GO:0061630(ubiquitin protein ligase activity)	ko04120(Ubiquitin mediated proteolysis)	UBC24	3.5	956-976	Y	0.0241849	up	2.51705	967	26	21	16	8	3			2	2	2	2	3
	sly-miR399j-3p_stu	TGCCAAAGGAGAGCTGCCCTG	Solyc02g078210.3.1	probable ubiquitin-conjugating enzyme E2 24	GO:0005737(cytoplasm);GO:0031625(ubiquitin protein ligase binding);GO:0061630(ubiquitin protein ligase activity)	ko04120(Ubiquitin mediated proteolysis)	UBC24	3.5	956-976	Y	0.0241849	up	2.51705	967	26	21	16	8	3			2	2	2	2	3
	sly-miR399b-3p_aly	TGCCAAAGGAGAGTTGCCCTT	Solyc02g078210.3.1	probable ubiquitin-conjugating enzyme E2 24	GO:0005737(cytoplasm);GO:0031625(ubiquitin protein ligase binding);GO:0061630(ubiquitin protein ligase activity)	ko04120(Ubiquitin mediated proteolysis)	UBC24	3	956-976	Y	0.0241849	up	2.51705	967	26	21	16	8	3			2	2	2	2	3
	sly-miR399i_gma	TGCCAAAGGAGAATTGCCCTG	Solyc02g078210.3.1	probable ubiquitin-conjugating enzyme E2 24	GO:0005737(cytoplasm);GO:0031625(ubiquitin protein ligase binding);GO:0061630(ubiquitin protein ligase activity)	ko04120(Ubiquitin mediated proteolysis)	UBC24	2.5	956-976	Y	0.0241849	up	2.51705	967	26	21	16	8	3			2	2	2	2	3
	sly-miR399	TGCCAAAGGAGAGTTGCCCTA	Solyc02g078210.3.1	probable ubiquitin-conjugating enzyme E2 24	GO:0005737(cytoplasm);GO:0031625(ubiquitin protein ligase binding);GO:0061630(ubiquitin protein ligase activity)	ko04120(Ubiquitin mediated proteolysis)	UBC24	2	956-976	Y	0.0241849	up	2.51705	967	26	21	16	8	3			2	2	2	2	3
Heat vs Control	sly-miR156a_stu	TTGACAGAAGATAGAGGGCAC	Solyc12g049410.2.1	nuclear pore complex protein Nup107	GO:0000973(posttranscriptional tethering of RNA polymerase II gene DNA at nuclear periphery);GO:0005487(nucleocytoplasmic transporter activity);GO:0006355(regulation of transcription, DNA-templated);GO:0006406(mRNA export from nucleus);GO:0006606(protein import into nucleus);GO:0017056(structural constituent of nuclear pore);GO:0031080(nuclear pore outer ring)	ko03013(RNA transport)	NUP107	4	2832-2853	Y	0.00141438	up	-	2844	1	1	1					4	4	4
	sly-miR172a-3p_csi	AGAATCTTGATGATGCTGCAA	Solyc10g084340.2.1	-	GO:0003677(DNA binding);GO:0003700(transcription factor activity, sequence-specific DNA binding);GO:0005634(nucleus);GO:0006351(transcription, DNA-templated);GO:0006355(regulation of transcription, DNA-templated);GO:0009908(flower development);GO:0010073(meristem maintenance);GO:0010093(specification of floral organ identity);GO:0019953(sexual reproduction);GO:0030154(cell differentiation);GO:004…	-	RAP2-7	3	2182-2202	Y	0.00263912	down	-	2193				24	33	29					0	0	0
	sly-miR172a_ath	AGAATCTTGATGATGCTGCATA	Solyc10g084340.2.1	-	GO:0003677(DNA binding);GO:0003700(transcription factor activity, sequence-specific DNA binding);GO:0005634(nucleus);GO:0006351(transcription, DNA-templated);GO:0006355(regulation of transcription, DNA-templated);GO:0009908(flower development);GO:0010073(meristem maintenance);GO:0010093(specification of floral organ identity);GO:0019953(sexual reproduction);GO:0030154(cell differentiation);GO:004…	-	RAP2-7	3	2180-2202	Y	0.00263912	down	-	2193				24	33	29					0	0	0
	sly-miR172a_ath	AGAATCTTGATGATGCTGCATT	Solyc10g084340.2.1	-	GO:0003677(DNA binding);GO:0003700(transcription factor activity, sequence-specific DNA binding);GO:0005634(nucleus);GO:0006351(transcription, DNA-templated);GO:0006355(regulation of transcription, DNA-templated);GO:0009908(flower development);GO:0010073(meristem maintenance);GO:0010093(specification of floral organ identity);GO:0019953(sexual reproduction);GO:0030154(cell differentiation);GO:004…	-	RAP2-7	3	2181-2202	Y	0.00263912	down	-	2193				24	33	29					0	0	0
	sly-miR172e-3p_ath	GGAATCTTGATGATGCTGCAT	Solyc10g084340.2.1	-	GO:0003677(DNA binding);GO:0003700(transcription factor activity, sequence-specific DNA binding);GO:0005634(nucleus);GO:0006351(transcription, DNA-templated);GO:0006355(regulation of transcription, DNA-templated);GO:0009908(flower development);GO:0010073(meristem maintenance);GO:0010093(specification of floral organ identity);GO:0019953(sexual reproduction);GO:0030154(cell differentiation);GO:004…	-	RAP2-7	3	2182-2202	Y	0.00263912	down	-	2193				24	33	29					0	0	0
	sly-miR172a_ath	AGAATCTTGATGATGCTGCATC	Solyc10g084340.2.1	-	GO:0003677(DNA binding);GO:0003700(transcription factor activity, sequence-specific DNA binding);GO:0005634(nucleus);GO:0006351(transcription, DNA-templated);GO:0006355(regulation of transcription, DNA-templated);GO:0009908(flower development);GO:0010073(meristem maintenance);GO:0010093(specification of floral organ identity);GO:0019953(sexual reproduction);GO:0030154(cell differentiation);GO:004…	-	RAP2-7	4	2181-2202	Y	0.00263912	down	-	2193				24	33	29					0	0	0
	sly-miR172k_gma	TGAATCTTGATGATGCTGCAT	Solyc10g084340.2.1	-	GO:0003677(DNA binding);GO:0003700(transcription factor activity, sequence-specific DNA binding);GO:0005634(nucleus);GO:0006351(transcription, DNA-templated);GO:0006355(regulation of transcription, DNA-templated);GO:0009908(flower development);GO:0010073(meristem maintenance);GO:0010093(specification of floral organ identity);GO:0019953(sexual reproduction);GO:0030154(cell differentiation);GO:004…	-	RAP2-7	2.5	2182-2202	Y	0.00263912	down	-	2193				24	33	29					0	0	0
	sly-miR172e-3p_ath	TGAATCTTGATGATGCTGCATT	Solyc10g084340.2.1	-	GO:0003677(DNA binding);GO:0003700(transcription factor activity, sequence-specific DNA binding);GO:0005634(nucleus);GO:0006351(transcription, DNA-templated);GO:0006355(regulation of transcription, DNA-templated);GO:0009908(flower development);GO:0010073(meristem maintenance);GO:0010093(specification of floral organ identity);GO:0019953(sexual reproduction);GO:0030154(cell differentiation);GO:004…	-	RAP2-7	2.5	2181-2202	Y	0.00263912	down	-	2193				24	33	29					0	0	0
	sly-miR172a	AGAATCTTGATGATGCTGCAT	Solyc10g084340.2.1	-	GO:0003677(DNA binding);GO:0003700(transcription factor activity, sequence-specific DNA binding);GO:0005634(nucleus);GO:0006351(transcription, DNA-templated);GO:0006355(regulation of transcription, DNA-templated);GO:0009908(flower development);GO:0010073(meristem maintenance);GO:0010093(specification of floral organ identity);GO:0019953(sexual reproduction);GO:0030154(cell differentiation);GO:004…	-	RAP2-7	3	2182-2202	Y	0.00263912	down	-	2193				24	33	29					0	0	0
	sly-miR172d-3p_stu	GGAATCTTGATGATGCTGCAG	Solyc10g084340.2.1	-	GO:0003677(DNA binding);GO:0003700(transcription factor activity, sequence-specific DNA binding);GO:0005634(nucleus);GO:0006351(transcription, DNA-templated);GO:0006355(regulation of transcription, DNA-templated);GO:0009908(flower development);GO:0010073(meristem maintenance);GO:0010093(specification of floral organ identity);GO:0019953(sexual reproduction);GO:0030154(cell differentiation);GO:004…	-	RAP2-7	2	2182-2202	Y	0.00263912	down	-	2193				24	33	29					0	0	0
	sly-miR156a-p3_stu	GCTCTTTATTCTTCTGTCATC	Solyc03g007110.3.1	-	GO:0005524(ATP binding);GO:0009507(chloroplast);GO:0009532(plastid stroma);GO:0009570(chloroplast stroma);GO:0009579(thylakoid);GO:0009941(chloroplast envelope);GO:0019538(protein metabolic process)	-	CLPT1	4	794-815	Y	0.00299797	down	-3.39601	806		1	2	12	13	9			4	2	2	2	2
	sly-miR156a-p3_stu	GCTCTTTATTCTTCTGTCATC	Solyc10g081570.2.1	-	-	-	-	4	912-931	Y	0.00625316	up	3.24702	922	6	7	5	2				2	2	2	3
	sly-miR396b-5p_ath	TTCCACAGCTTTCTTGAACTA	Solyc08g083230.2.1	-	GO:0005524(ATP binding);GO:0005634(nucleus);GO:0006351(transcription, DNA-templated);GO:0006355(regulation of transcription, DNA-templated);GO:0009941(chloroplast envelope);GO:0048366(leaf development)	-	GRF8	4	498-519	Y	0.00874376	down	-2.17905	509	4		7	15	22	17		0		0	0	2	0
	sly-miR396a-5p	TTCCACAGCTTTCTTGAACTG	Solyc08g083230.2.1	-	GO:0005524(ATP binding);GO:0005634(nucleus);GO:0006351(transcription, DNA-templated);GO:0006355(regulation of transcription, DNA-templated);GO:0009941(chloroplast envelope);GO:0048366(leaf development)	-	GRF8	3	498-519	Y	0.00874376	down	-2.17905	509	4		7	15	22	17		0		0	0	2	0
	sly-miR396b	TTCCACAGCTTTCTTGAACTT	Solyc08g083230.2.1	-	GO:0005524(ATP binding);GO:0005634(nucleus);GO:0006351(transcription, DNA-templated);GO:0006355(regulation of transcription, DNA-templated);GO:0009941(chloroplast envelope);GO:0048366(leaf development)	-	GRF8	4	498-519	Y	0.00874376	down	-2.17905	509	4		7	15	22	17		0		0	0	2	0
	sly-miR167h_mdm	TGAAGCTGCCAGCATGATCTTT	Solyc02g037530.3.1	auxin response factor 19-like	GO:0003677(DNA binding);GO:0003700(transcription factor activity, sequence-specific DNA binding);GO:0005634(nucleus);GO:0006351(transcription, DNA-templated);GO:0006355(regulation of transcription, DNA-templated);GO:0009733(response to auxin);GO:0009734(auxin-activated signaling pathway);GO:0009908(flower development)	ko04075(Plant hormone signal transduction)	ARF8	4	2722-2744	Y	0.00894394	down	-2.16327	2734	91	75.5	125	486.5	578	382		0	0	0	0	0	0
	sly-miR167h_mdm	TGAAGCTGCCAGCATGATCTTT	Solyc03g031970.3.1	auxin response factor 7-like	GO:0003677(DNA binding);GO:0003700(transcription factor activity, sequence-specific DNA binding);GO:0005634(nucleus);GO:0006351(transcription, DNA-templated);GO:0006355(regulation of transcription, DNA-templated);GO:0009733(response to auxin);GO:0009734(auxin-activated signaling pathway);GO:0009908(flower development)	ko04075(Plant hormone signal transduction)	ARF8	4	2972-2994	Y	0.00894394	down	-2.15945	2984	91	75.5	125	485.5	575	382		0	0	0	0	0	0
	sly-miR167a-5p_ath	TGAAGCTGCCAGCATGATCTT	Solyc03g031970.3.1	auxin response factor 7-like	GO:0003677(DNA binding);GO:0003700(transcription factor activity, sequence-specific DNA binding);GO:0005634(nucleus);GO:0006351(transcription, DNA-templated);GO:0006355(regulation of transcription, DNA-templated);GO:0009733(response to auxin);GO:0009734(auxin-activated signaling pathway);GO:0009908(flower development)	ko04075(Plant hormone signal transduction)	ARF8	4	2973-2994	Y	0.00894394	down	-2.15945	2984	91	75.5	125	485.5	575	382		0	0	0	0	0	0
	sly-miR167a-5p_ath	TGAAGCTGCCAGCATGATCTT	Solyc02g037530.3.1	auxin response factor 19-like	GO:0003677(DNA binding);GO:0003700(transcription factor activity, sequence-specific DNA binding);GO:0005634(nucleus);GO:0006351(transcription, DNA-templated);GO:0006355(regulation of transcription, DNA-templated);GO:0009733(response to auxin);GO:0009734(auxin-activated signaling pathway);GO:0009908(flower development)	ko04075(Plant hormone signal transduction)	ARF8	4	2723-2744	Y	0.00894394	down	-2.16327	2734	91	75.5	125	486.5	578	382		0	0	0	0	0	0
	PC-287-5p	TCTTCAACCTCGACCGTGATT	Solyc01g102960.3.1	22.7 kDa class IV heat shock protein-like	GO:0003674(molecular_function);GO:0005783(endoplasmic reticulum);GO:0009408(response to heat);GO:0009507(chloroplast)	ko04141(Protein processing in endoplasmic reticulum)	HSP22.7	4	279-299	Y	0.0166658	up	-	290	75	80	125					2	2	2
	sly-miR171d	TTGAGCCGCGCCAATATCACT	Solyc01g090950.3.1	DELLA protein RHT-1	GO:0003700(transcription factor activity, sequence-specific DNA binding);GO:0005634(nucleus);GO:0006355(regulation of transcription, DNA-templated);GO:0010492(maintenance of shoot apical meristem identity);GO:0043565(sequence-specific DNA binding);GO:0048768(root hair cell tip growth);GO:0051301(cell division)	ko04075(Plant hormone signal transduction)	SCL6	1	969-989	Y	0.0174324	down	-3.55286	980	10	9	11	143	153	96		2	2	2	0	0	0
	sly-miR171a_gma	TTGAGCCGTGCCAATATCACGA	Solyc01g090950.3.1	DELLA protein RHT-1	GO:0003700(transcription factor activity, sequence-specific DNA binding);GO:0005634(nucleus);GO:0006355(regulation of transcription, DNA-templated);GO:0010492(maintenance of shoot apical meristem identity);GO:0043565(sequence-specific DNA binding);GO:0048768(root hair cell tip growth);GO:0051301(cell division)	ko04075(Plant hormone signal transduction)	SCL6	4	968-989	Y	0.0174324	down	-3.55286	980	10	9	11	143	153	96		2	2	2	0	0	0
	sly-miR171e	TTGAGCCGCGTCAATATCTCT	Solyc01g090950.3.1	DELLA protein RHT-1	GO:0003700(transcription factor activity, sequence-specific DNA binding);GO:0005634(nucleus);GO:0006355(regulation of transcription, DNA-templated);GO:0010492(maintenance of shoot apical meristem identity);GO:0043565(sequence-specific DNA binding);GO:0048768(root hair cell tip growth);GO:0051301(cell division)	ko04075(Plant hormone signal transduction)	SCL6	1.5	969-989	Y	0.0174324	down	-3.55286	980	10	9	11	143	153	96		2	2	2	0	0	0
	sly-miR156i-p3_nta	GCTCTCTATGCTTCTGTCATC	Solyc05g054493.1.1	-	GO:0003690(double-stranded DNA binding);GO:0005634(nucleus);GO:0006260(DNA replication);GO:0006974(cellular response to DNA damage stimulus)	-	KIN	4	516-535	Y	0.0217633	down	-2.54117	526			3	5	6	7				2	2	2	2
	sly-miR408b-3p_stu	TGCACTGCCTCTTCCCTGGCT	Solyc01g104400.3.1	-	GO:0046658(anchored component of plasma membrane)	-	-	4	71-91	Y	0.0362167	down	-7.16772	82	1			64	37	62		4			1	0	0
	sly-miR166a-3p_ath	TCTCGGACCAGGCTTCATTCC	Solyc02g069830.3.1	-	GO:0003677(DNA binding);GO:0003700(transcription factor activity, sequence-specific DNA binding);GO:0005634(nucleus);GO:0006351(transcription, DNA-templated);GO:0006355(regulation of transcription, DNA-templated);GO:0008289(lipid binding);GO:0009855(determination of bilateral symmetry);GO:0009944(polarity specification of adaxial/abaxial axis);GO:0009955(adaxial/abaxial pattern specification);GO:…	-	ATHB-14	3.5	750-770	Y	0.0390736	up	2.67024	761	8	6	4	3				2	2	2	2
	sly-miR156a-p3_stu	GCTCTTTATTCTTCTGTCATC	Solyc08g041870.3.1	aspartate aminotransferase	GO:0004069(L-aspartate:2-oxoglutarate aminotransferase activity);GO:0005739(mitochondrion);GO:0030170(pyridoxal phosphate binding);GO:0042802(identical protein binding)	ko01210(2-Oxocarboxylic acid metabolism);ko01230(Biosynthesis of amino acids);ko00250(Alanine, aspartate and glutamate metabolism);ko00270(Cysteine and methionine metabolism);ko00220(Arginine biosynthesis);ko00330(Arginine and proline metabolism);ko00350(Tyrosine metabolism);ko00360(Phenylalanine metabolism);ko00400(Phenylalanine, tyrosine and tryptophan biosynthesis);ko00950(Isoquinoline alkaloi…	ASP5	4	1306-1327	Y	0.0396271	down	-4.14325	1318	1		3	14	32	30		4		2	2	2	2
	sly-miR398b-3p_stu	TTGTGTTCTCAGGTCACCCCT	Solyc01g067740.3.1	Cu-Zn superoxide dismutase	GO:0004784(superoxide dismutase activity);GO:0005507(copper ion binding);GO:0005737(cytoplasm);GO:0008270(zinc ion binding);GO:0019430(removal of superoxide radicals)	ko04146(Peroxisome)	SODCC.5	4	318-338	Y	0.0456739	up	2.33161	329	4	3	7	2	1			2	2	2	3	4
	sly-miR6025_stu	TACCAATAATTGAGATAACATC	Solyc08g076060.3.1	G-type lectin S-receptor-like serine/threonine-protein kinase CES101	GO:0004674(protein serine/threonine kinase activity);GO:0005886(plasma membrane);GO:0006468(protein phosphorylation);GO:0006952(defense response);GO:0009506(plasmodesma)	ko00520(Amino sugar and nucleotide sugar metabolism)	At1g67520	4	2218-2239	Y	0.0486234	down	-	2230				69	42	38					0	0	0
	sly-miR482b	TCTTGCCTACACCGCCCATGCC	Solyc02g036270.3.1	probable disease resistance protein At4g27220	GO:0005524(ATP binding);GO:0005634(nucleus);GO:0006952(defense response);GO:0043531(ADP binding)	ko04626(Plant-pathogen interaction)	At4g27220	2	681-702	Y	0.0487892	down	-6.56111	693		1		33	25	50			4		0	0	0
	sly-miR164a-5p	TGGAGAAGCAGGGCACGTGCA	Solyc01g066710.3.1	UDP-glucuronic acid decarboxylase 4-like	GO:0000139(Golgi membrane);GO:0003824(catalytic activity);GO:0005768(endosome);GO:0005794(Golgi apparatus);GO:0005802(trans-Golgi network);GO:0005829(cytosol);GO:0005886(plasma membrane);GO:0008460(dTDP-glucose 4,6-dehydratase activity);GO:0009225(nucleotide-sugar metabolic process);GO:0016020(membrane);GO:0016021(integral component of membrane);GO:0019305(dTDP-rhamnose biosynthetic process);GO:0…	ko00500(Starch and sucrose metabolism);ko00520(Amino sugar and nucleotide sugar metabolism)	UXS4	2	419-438	Y	0.0496854	down	-	429				2	1	2					0	4	2
	sly-miR530_stu	TGCATTTGCACCTGCACCTTA	Solyc09g083390.2.1	40S ribosomal protein S15-4-like	GO:0003676(nucleic acid binding);GO:0003677(DNA binding);GO:0005634(nucleus);GO:0006352(DNA-templated transcription, initiation);GO:0006355(regulation of transcription, DNA-templated);GO:0006368(transcription elongation from RNA polymerase II promoter);GO:0008270(zinc ion binding);GO:0016570(histone modification);GO:0016593(Cdc73/Paf1 complex);GO:0040007(growth)	ko03010(Ribosome)	-	2.5	987-1008	Y	0.0498405	up	2.84869	999	26	11	24	3		6		0	0	2	2		2
Heat vs Drought	sly-miR156a_stu	TTGACAGAAGATAGAGGGCAC	Solyc12g049410.2.1	nuclear pore complex protein Nup107	GO:0000973(posttranscriptional tethering of RNA polymerase II gene DNA at nuclear periphery);GO:0005487(nucleocytoplasmic transporter activity);GO:0006355(regulation of transcription, DNA-templated);GO:0006406(mRNA export from nucleus);GO:0006606(protein import into nucleus);GO:0017056(structural constituent of nuclear pore);GO:0031080(nuclear pore outer ring)	ko03013(RNA transport)	NUP107	4	2832-2853	Y	0.00141438	up	-	2844	1	1	1					4	4	4
	sly-miR482b	TCTTGCCTACACCGCCCATGCC	Solyc02g036270.3.1	probable disease resistance protein At4g27220	GO:0005524(ATP binding);GO:0005634(nucleus);GO:0006952(defense response);GO:0043531(ADP binding)	ko04626(Plant-pathogen interaction)	At4g27220	2	681-702	Y	0.00186302	down	-7.10675	693		1		53	52	53			4		0	0	0
	sly-miR393_ghr	TCCAAAGGGATCGCATTGATTT	Solyc09g074520.3.1	TIR1-like protein	GO:0000822(inositol hexakisphosphate binding);GO:0009734(auxin-activated signaling pathway)	ko04075(Plant hormone signal transduction)	TIR1	2	1643-1664	Y	0.00210505	down	-2.66072	1655	27	19	45	164	226	239		0	0	0	0	0	0
	sly-miR393-5p_stu	TCCAAAGGGATCGCATTGATCC	Solyc09g074520.3.1	TIR1-like protein	GO:0000822(inositol hexakisphosphate binding);GO:0009734(auxin-activated signaling pathway)	ko04075(Plant hormone signal transduction)	TIR1	2.5	1643-1664	Y	0.00210505	down	-2.66072	1655	27	19	45	164	226	239		0	0	0	0	0	0
	PC-326-3p	TTAATTGAATTAAATTGTA	Solyc02g086820.3.1	carbonic anhydrase	GO:0004089(carbonate dehydratase activity);GO:0005886(plasma membrane);GO:0008270(zinc ion binding);GO:0009409(response to cold);GO:0009507(chloroplast);GO:0009535(chloroplast thylakoid membrane);GO:0009570(chloroplast stroma);GO:0009579(thylakoid);GO:0009817(defense response to fungus, incompatible interaction);GO:0009941(chloroplast envelope);GO:0010037(response to carbon dioxide);GO:0010119(re…	ko00910(Nitrogen metabolism)	-	3.5	1198-1217	Y	0.00435835	down	-5.64837	1208		6		99	138	110			2		2	2	2
	PC-287-5p	TCTTCAACCTCGACCGTGATT	Solyc01g102960.3.1	22.7 kDa class IV heat shock protein-like	GO:0003674(molecular_function);GO:0005783(endoplasmic reticulum);GO:0009408(response to heat);GO:0009507(chloroplast)	ko04141(Protein processing in endoplasmic reticulum)	HSP22.7	4	279-299	Y	0.0165399	up	8.30303	290	75	80	125		1			2	2	2		4
	sly-miR169e-5p	TAGCCAAGGATGACTTGCCT	Solyc01g006930.3.1	nuclear transcription factor Y subunit A-3	GO:0003677(DNA binding);GO:0003700(transcription factor activity, sequence-specific DNA binding);GO:0005634(nucleus);GO:0006351(transcription, DNA-templated);GO:0006355(regulation of transcription, DNA-templated);GO:0016602(CCAAT-binding factor complex)	ko00970(Aminoacyl-tRNA biosynthesis)	NFYA10	3	2834-2853	Y	0.0307688	down	-1.48729	2844	8	12	19	30	36	54		0	0	0	0	0	0
	sly-miR169d	TAGCCAAGGATGACTTGCCT	Solyc01g006930.3.1	nuclear transcription factor Y subunit A-3	GO:0003677(DNA binding);GO:0003700(transcription factor activity, sequence-specific DNA binding);GO:0005634(nucleus);GO:0006351(transcription, DNA-templated);GO:0006355(regulation of transcription, DNA-templated);GO:0016602(CCAAT-binding factor complex)	ko00970(Aminoacyl-tRNA biosynthesis)	NFYA10	3	2834-2853	Y	0.0307688	down	-1.48729	2844	8	12	19	30	36	54		0	0	0	0	0	0
	sly-miR169b	TAGCCAAGGATGACTTGCCTG	Solyc01g006930.3.1	nuclear transcription factor Y subunit A-3	GO:0003677(DNA binding);GO:0003700(transcription factor activity, sequence-specific DNA binding);GO:0005634(nucleus);GO:0006351(transcription, DNA-templated);GO:0006355(regulation of transcription, DNA-templated);GO:0016602(CCAAT-binding factor complex)	ko00970(Aminoacyl-tRNA biosynthesis)	NFYA10	3.5	2833-2853	Y	0.0307688	down	-1.48729	2844	8	12	19	30	36	54		0	0	0	0	0	0
	sly-miR169b-p5	TAGCCAAGGATGACTTGCCT	Solyc01g006930.3.1	nuclear transcription factor Y subunit A-3	GO:0003677(DNA binding);GO:0003700(transcription factor activity, sequence-specific DNA binding);GO:0005634(nucleus);GO:0006351(transcription, DNA-templated);GO:0006355(regulation of transcription, DNA-templated);GO:0016602(CCAAT-binding factor complex)	ko00970(Aminoacyl-tRNA biosynthesis)	NFYA10	3	2834-2853	Y	0.0307688	down	-1.48729	2844	8	12	19	30	36	54		0	0	0	0	0	0
	sly-miR169a	CAGCCAAGGATGACTTGCCG	Solyc01g006930.3.1	nuclear transcription factor Y subunit A-3	GO:0003677(DNA binding);GO:0003700(transcription factor activity, sequence-specific DNA binding);GO:0005634(nucleus);GO:0006351(transcription, DNA-templated);GO:0006355(regulation of transcription, DNA-templated);GO:0016602(CCAAT-binding factor complex)	ko00970(Aminoacyl-tRNA biosynthesis)	NFYA10	3.5	2834-2853	Y	0.0307688	down	-1.48729	2844	8	12	19	30	36	54		0	0	0	0	0	0
	sly-miR171d	TTGAGCCGCGCCAATATCACT	Solyc01g090950.3.1	DELLA protein RHT-1	GO:0003700(transcription factor activity, sequence-specific DNA binding);GO:0005634(nucleus);GO:0006355(regulation of transcription, DNA-templated);GO:0010492(maintenance of shoot apical meristem identity);GO:0043565(sequence-specific DNA binding);GO:0048768(root hair cell tip growth);GO:0051301(cell division)	ko04075(Plant hormone signal transduction)	SCL6	1	969-989	Y	0.0321829	down	-3.35073	980	10	9	11	124	78	133		2	2	2	0	0	0
	sly-miR171a_gma	TTGAGCCGTGCCAATATCACGA	Solyc01g090950.3.1	DELLA protein RHT-1	GO:0003700(transcription factor activity, sequence-specific DNA binding);GO:0005634(nucleus);GO:0006355(regulation of transcription, DNA-templated);GO:0010492(maintenance of shoot apical meristem identity);GO:0043565(sequence-specific DNA binding);GO:0048768(root hair cell tip growth);GO:0051301(cell division)	ko04075(Plant hormone signal transduction)	SCL6	4	968-989	Y	0.0321829	down	-3.35073	980	10	9	11	124	78	133		2	2	2	0	0	0
	sly-miR171e	TTGAGCCGCGTCAATATCTCT	Solyc01g090950.3.1	DELLA protein RHT-1	GO:0003700(transcription factor activity, sequence-specific DNA binding);GO:0005634(nucleus);GO:0006355(regulation of transcription, DNA-templated);GO:0010492(maintenance of shoot apical meristem identity);GO:0043565(sequence-specific DNA binding);GO:0048768(root hair cell tip growth);GO:0051301(cell division)	ko04075(Plant hormone signal transduction)	SCL6	1.5	969-989	Y	0.0321829	down	-3.35073	980	10	9	11	124	78	133		2	2	2	0	0	0
	sly-miR167h_mdm	TGAAGCTGCCAGCATGATCTTT	Solyc02g037530.3.1	auxin response factor 19-like	GO:0003677(DNA binding);GO:0003700(transcription factor activity, sequence-specific DNA binding);GO:0005634(nucleus);GO:0006351(transcription, DNA-templated);GO:0006355(regulation of transcription, DNA-templated);GO:0009733(response to auxin);GO:0009734(auxin-activated signaling pathway);GO:0009908(flower development)	ko04075(Plant hormone signal transduction)	ARF8	4	2722-2744	Y	0.034695	down	-2.34832	2734	91	75.5	125	576	381	659.5		0	0	0	0	0	0
	sly-miR167h_mdm	TGAAGCTGCCAGCATGATCTTT	Solyc03g031970.3.1	auxin response factor 7-like	GO:0003677(DNA binding);GO:0003700(transcription factor activity, sequence-specific DNA binding);GO:0005634(nucleus);GO:0006351(transcription, DNA-templated);GO:0006355(regulation of transcription, DNA-templated);GO:0009733(response to auxin);GO:0009734(auxin-activated signaling pathway);GO:0009908(flower development)	ko04075(Plant hormone signal transduction)	ARF8	4	2972-2994	Y	0.034695	down	-2.34735	2984	91	75.5	125	575	381	659.5		0	0	0	0	0	0
	sly-miR167a-5p_ath	TGAAGCTGCCAGCATGATCTT	Solyc03g031970.3.1	auxin response factor 7-like	GO:0003677(DNA binding);GO:0003700(transcription factor activity, sequence-specific DNA binding);GO:0005634(nucleus);GO:0006351(transcription, DNA-templated);GO:0006355(regulation of transcription, DNA-templated);GO:0009733(response to auxin);GO:0009734(auxin-activated signaling pathway);GO:0009908(flower development)	ko04075(Plant hormone signal transduction)	ARF8	4	2973-2994	Y	0.034695	down	-2.34735	2984	91	75.5	125	575	381	659.5		0	0	0	0	0	0
	sly-miR167a-5p_ath	TGAAGCTGCCAGCATGATCTT	Solyc02g037530.3.1	auxin response factor 19-like	GO:0003677(DNA binding);GO:0003700(transcription factor activity, sequence-specific DNA binding);GO:0005634(nucleus);GO:0006351(transcription, DNA-templated);GO:0006355(regulation of transcription, DNA-templated);GO:0009733(response to auxin);GO:0009734(auxin-activated signaling pathway);GO:0009908(flower development)	ko04075(Plant hormone signal transduction)	ARF8	4	2723-2744	Y	0.034695	down	-2.34832	2734	91	75.5	125	576	381	659.5		0	0	0	0	0	0
	sly-miR398b-3p_stu	TTGTGTTCTCAGGTCACCCCT	Solyc01g067740.3.1	Cu-Zn superoxide dismutase	GO:0004784(superoxide dismutase activity);GO:0005507(copper ion binding);GO:0005737(cytoplasm);GO:0008270(zinc ion binding);GO:0019430(removal of superoxide radicals)	ko04146(Peroxisome)	SODCC.5	4	318-338	Y	0.0377249	up	2.79891	329	4	3	7	2				2	2	2	3
	sly-miR162a_lus	TCGATAAACCTCTGCATCCAGAA	Solyc10g005130.3.1	ribonuclease III	GO:0003723(RNA binding);GO:0004525(ribonuclease III activity);GO:0005634(nucleus);GO:0005737(cytoplasm);GO:0016442(RISC complex);GO:0030422(production of siRNA involved in RNA interference)	ko03008(Ribosome biogenesis in eukaryotes)	DCL1	4	3430-3453	Y	0.0396506	down	-1.87285	3443	7	13	17	31	53	66		0	0	0	0	0	0
	sly-miR162a_ptc	TCGATAAACCTCTGCATCCAGT	Solyc10g005130.3.1	ribonuclease III	GO:0003723(RNA binding);GO:0004525(ribonuclease III activity);GO:0005634(nucleus);GO:0005737(cytoplasm);GO:0016442(RISC complex);GO:0030422(production of siRNA involved in RNA interference)	ko03008(Ribosome biogenesis in eukaryotes)	DCL1	2.5	3431-3453	Y	0.0396506	down	-1.87285	3443	7	13	17	31	53	66		0	0	0	0	0	0
	sly-miR162	TCGATAAACCTCTGCATCCAG	Solyc10g005130.3.1	ribonuclease III	GO:0003723(RNA binding);GO:0004525(ribonuclease III activity);GO:0005634(nucleus);GO:0005737(cytoplasm);GO:0016442(RISC complex);GO:0030422(production of siRNA involved in RNA interference)	ko03008(Ribosome biogenesis in eukaryotes)	DCL1	2	3432-3453	Y	0.0396506	down	-1.87285	3443	7	13	17	31	53	66		0	0	0	0	0	0
	sly-miR399a-3p_stu	TGCCAAAGGAGAGCTGCCCTG	Solyc02g078210.3.1	probable ubiquitin-conjugating enzyme E2 24	GO:0005737(cytoplasm);GO:0031625(ubiquitin protein ligase binding);GO:0061630(ubiquitin protein ligase activity)	ko04120(Ubiquitin mediated proteolysis)	UBC24	3.5	956-976	Y	0.0432011	down	-1.79706	967	4	4	9	26	21	16		2	2	0	2	2	2
	sly-miR399i_gma	CGCCAAAGGAGAATTGCCCTG	Solyc02g078210.3.1	probable ubiquitin-conjugating enzyme E2 24	GO:0005737(cytoplasm);GO:0031625(ubiquitin protein ligase binding);GO:0061630(ubiquitin protein ligase activity)	ko04120(Ubiquitin mediated proteolysis)	UBC24	3.5	956-976	Y	0.0432011	down	-1.79706	967	4	4	9	26	21	16		2	2	0	2	2	2
	sly-miR399j-3p_stu	TGCCAAAGGAGAGCTGCCCTG	Solyc02g078210.3.1	probable ubiquitin-conjugating enzyme E2 24	GO:0005737(cytoplasm);GO:0031625(ubiquitin protein ligase binding);GO:0061630(ubiquitin protein ligase activity)	ko04120(Ubiquitin mediated proteolysis)	UBC24	3.5	956-976	Y	0.0432011	down	-1.79706	967	4	4	9	26	21	16		2	2	0	2	2	2
	sly-miR399b-3p_aly	TGCCAAAGGAGAGTTGCCCTT	Solyc02g078210.3.1	probable ubiquitin-conjugating enzyme E2 24	GO:0005737(cytoplasm);GO:0031625(ubiquitin protein ligase binding);GO:0061630(ubiquitin protein ligase activity)	ko04120(Ubiquitin mediated proteolysis)	UBC24	3	956-976	Y	0.0432011	down	-1.79706	967	4	4	9	26	21	16		2	2	0	2	2	2
	sly-miR399i_gma	TGCCAAAGGAGAATTGCCCTG	Solyc02g078210.3.1	probable ubiquitin-conjugating enzyme E2 24	GO:0005737(cytoplasm);GO:0031625(ubiquitin protein ligase binding);GO:0061630(ubiquitin protein ligase activity)	ko04120(Ubiquitin mediated proteolysis)	UBC24	2.5	956-976	Y	0.0432011	down	-1.79706	967	4	4	9	26	21	16		2	2	0	2	2	2
	sly-miR399	TGCCAAAGGAGAGTTGCCCTA	Solyc02g078210.3.1	probable ubiquitin-conjugating enzyme E2 24	GO:0005737(cytoplasm);GO:0031625(ubiquitin protein ligase binding);GO:0061630(ubiquitin protein ligase activity)	ko04120(Ubiquitin mediated proteolysis)	UBC24	2	956-976	Y	0.0432011	down	-1.79706	967	4	4	9	26	21	16		2	2	0	2	2	2
	sly-miR164a-5p	TGGAGAAGCAGGGCACGTGCA	Solyc01g066710.3.1	UDP-glucuronic acid decarboxylase 4-like	GO:0000139(Golgi membrane);GO:0003824(catalytic activity);GO:0005768(endosome);GO:0005794(Golgi apparatus);GO:0005802(trans-Golgi network);GO:0005829(cytosol);GO:0005886(plasma membrane);GO:0008460(dTDP-glucose 4,6-dehydratase activity);GO:0009225(nucleotide-sugar metabolic process);GO:0016020(membrane);GO:0016021(integral component of membrane);GO:0019305(dTDP-rhamnose biosynthetic process);GO:0…	ko00500(Starch and sucrose metabolism);ko00520(Amino sugar and nucleotide sugar metabolism)	UXS4	2	419-438	Y	0.0458154	down	-	429				1	1	2					4	4	1
Combination vs Control	sly-miR172a-3p_csi	AGAATCTTGATGATGCTGCAA	Solyc10g084340.2.1	-	GO:0003677(DNA binding);GO:0003700(transcription factor activity, sequence-specific DNA binding);GO:0005634(nucleus);GO:0006351(transcription, DNA-templated);GO:0006355(regulation of transcription, DNA-templated);GO:0009908(flower development);GO:0010073(meristem maintenance);GO:0010093(specification of floral organ identity);GO:0019953(sexual reproduction);GO:0030154(cell differentiation);GO:004…	-	RAP2-7	3	2182-2202	Y	0.000292694	down	-3.79764	2193	5	1		24	33	29		0	4		0	0	0
	sly-miR172a_ath	AGAATCTTGATGATGCTGCATA	Solyc10g084340.2.1	-	GO:0003677(DNA binding);GO:0003700(transcription factor activity, sequence-specific DNA binding);GO:0005634(nucleus);GO:0006351(transcription, DNA-templated);GO:0006355(regulation of transcription, DNA-templated);GO:0009908(flower development);GO:0010073(meristem maintenance);GO:0010093(specification of floral organ identity);GO:0019953(sexual reproduction);GO:0030154(cell differentiation);GO:004…	-	RAP2-7	3	2180-2202	Y	0.000292694	down	-3.79764	2193	5	1		24	33	29		0	4		0	0	0
	sly-miR172a_ath	AGAATCTTGATGATGCTGCATT	Solyc10g084340.2.1	-	GO:0003677(DNA binding);GO:0003700(transcription factor activity, sequence-specific DNA binding);GO:0005634(nucleus);GO:0006351(transcription, DNA-templated);GO:0006355(regulation of transcription, DNA-templated);GO:0009908(flower development);GO:0010073(meristem maintenance);GO:0010093(specification of floral organ identity);GO:0019953(sexual reproduction);GO:0030154(cell differentiation);GO:004…	-	RAP2-7	3	2181-2202	Y	0.000292694	down	-3.79764	2193	5	1		24	33	29		0	4		0	0	0
	sly-miR172e-3p_ath	GGAATCTTGATGATGCTGCAT	Solyc10g084340.2.1	-	GO:0003677(DNA binding);GO:0003700(transcription factor activity, sequence-specific DNA binding);GO:0005634(nucleus);GO:0006351(transcription, DNA-templated);GO:0006355(regulation of transcription, DNA-templated);GO:0009908(flower development);GO:0010073(meristem maintenance);GO:0010093(specification of floral organ identity);GO:0019953(sexual reproduction);GO:0030154(cell differentiation);GO:004…	-	RAP2-7	3	2182-2202	Y	0.000292694	down	-3.79764	2193	5	1		24	33	29		0	4		0	0	0
	sly-miR172a_ath	AGAATCTTGATGATGCTGCATC	Solyc10g084340.2.1	-	GO:0003677(DNA binding);GO:0003700(transcription factor activity, sequence-specific DNA binding);GO:0005634(nucleus);GO:0006351(transcription, DNA-templated);GO:0006355(regulation of transcription, DNA-templated);GO:0009908(flower development);GO:0010073(meristem maintenance);GO:0010093(specification of floral organ identity);GO:0019953(sexual reproduction);GO:0030154(cell differentiation);GO:004…	-	RAP2-7	4	2181-2202	Y	0.000292694	down	-3.79764	2193	5	1		24	33	29		0	4		0	0	0
	sly-miR172k_gma	TGAATCTTGATGATGCTGCAT	Solyc10g084340.2.1	-	GO:0003677(DNA binding);GO:0003700(transcription factor activity, sequence-specific DNA binding);GO:0005634(nucleus);GO:0006351(transcription, DNA-templated);GO:0006355(regulation of transcription, DNA-templated);GO:0009908(flower development);GO:0010073(meristem maintenance);GO:0010093(specification of floral organ identity);GO:0019953(sexual reproduction);GO:0030154(cell differentiation);GO:004…	-	RAP2-7	2.5	2182-2202	Y	0.000292694	down	-3.79764	2193	5	1		24	33	29		0	4		0	0	0
	sly-miR172e-3p_ath	TGAATCTTGATGATGCTGCATT	Solyc10g084340.2.1	-	GO:0003677(DNA binding);GO:0003700(transcription factor activity, sequence-specific DNA binding);GO:0005634(nucleus);GO:0006351(transcription, DNA-templated);GO:0006355(regulation of transcription, DNA-templated);GO:0009908(flower development);GO:0010073(meristem maintenance);GO:0010093(specification of floral organ identity);GO:0019953(sexual reproduction);GO:0030154(cell differentiation);GO:004…	-	RAP2-7	2.5	2181-2202	Y	0.000292694	down	-3.79764	2193	5	1		24	33	29		0	4		0	0	0
	sly-miR172a	AGAATCTTGATGATGCTGCAT	Solyc10g084340.2.1	-	GO:0003677(DNA binding);GO:0003700(transcription factor activity, sequence-specific DNA binding);GO:0005634(nucleus);GO:0006351(transcription, DNA-templated);GO:0006355(regulation of transcription, DNA-templated);GO:0009908(flower development);GO:0010073(meristem maintenance);GO:0010093(specification of floral organ identity);GO:0019953(sexual reproduction);GO:0030154(cell differentiation);GO:004…	-	RAP2-7	3	2182-2202	Y	0.000292694	down	-3.79764	2193	5	1		24	33	29		0	4		0	0	0
	sly-miR172d-3p_stu	GGAATCTTGATGATGCTGCAG	Solyc10g084340.2.1	-	GO:0003677(DNA binding);GO:0003700(transcription factor activity, sequence-specific DNA binding);GO:0005634(nucleus);GO:0006351(transcription, DNA-templated);GO:0006355(regulation of transcription, DNA-templated);GO:0009908(flower development);GO:0010073(meristem maintenance);GO:0010093(specification of floral organ identity);GO:0019953(sexual reproduction);GO:0030154(cell differentiation);GO:004…	-	RAP2-7	2	2182-2202	Y	0.000292694	down	-3.79764	2193	5	1		24	33	29		0	4		0	0	0
	sly-miR396b-5p_ath	TTCCACAGCTTTCTTGAACTA	Solyc08g083230.2.1	-	GO:0005524(ATP binding);GO:0005634(nucleus);GO:0006351(transcription, DNA-templated);GO:0006355(regulation of transcription, DNA-templated);GO:0009941(chloroplast envelope);GO:0048366(leaf development)	-	GRF8	4	498-519	Y	0.000770483	down	-2.72096	509	2	5	1	15	22	17		1	0	4	0	2	0
	sly-miR396a-5p	TTCCACAGCTTTCTTGAACTG	Solyc08g083230.2.1	-	GO:0005524(ATP binding);GO:0005634(nucleus);GO:0006351(transcription, DNA-templated);GO:0006355(regulation of transcription, DNA-templated);GO:0009941(chloroplast envelope);GO:0048366(leaf development)	-	GRF8	3	498-519	Y	0.000770483	down	-2.72096	509	2	5	1	15	22	17		1	0	4	0	2	0
	sly-miR396b	TTCCACAGCTTTCTTGAACTT	Solyc08g083230.2.1	-	GO:0005524(ATP binding);GO:0005634(nucleus);GO:0006351(transcription, DNA-templated);GO:0006355(regulation of transcription, DNA-templated);GO:0009941(chloroplast envelope);GO:0048366(leaf development)	-	GRF8	4	498-519	Y	0.000770483	down	-2.72096	509	2	5	1	15	22	17		1	0	4	0	2	0
	sly-miR156a-p3_stu	GCTCTTTATTCTTCTGTCATC	Solyc03g007110.3.1	-	GO:0005524(ATP binding);GO:0009507(chloroplast);GO:0009532(plastid stroma);GO:0009570(chloroplast stroma);GO:0009579(thylakoid);GO:0009941(chloroplast envelope);GO:0019538(protein metabolic process)	-	CLPT1	4	794-815	Y	0.00217473	down	-3.13668	806	1		2	12	13	9		4		2	2	2	2
	sly-miR167h_mdm	TGAAGCTGCCAGCATGATCTTT	Solyc03g031970.3.1	auxin response factor 7-like	GO:0003677(DNA binding);GO:0003700(transcription factor activity, sequence-specific DNA binding);GO:0005634(nucleus);GO:0006351(transcription, DNA-templated);GO:0006355(regulation of transcription, DNA-templated);GO:0009733(response to auxin);GO:0009734(auxin-activated signaling pathway);GO:0009908(flower development)	ko04075(Plant hormone signal transduction)	ARF8	4	2972-2994	Y	0.00475935	down	-2.37197	2984	64.5	85.5	93	485.5	575	382		0	0	0	0	0	0
	sly-miR167a-5p_ath	TGAAGCTGCCAGCATGATCTT	Solyc03g031970.3.1	auxin response factor 7-like	GO:0003677(DNA binding);GO:0003700(transcription factor activity, sequence-specific DNA binding);GO:0005634(nucleus);GO:0006351(transcription, DNA-templated);GO:0006355(regulation of transcription, DNA-templated);GO:0009733(response to auxin);GO:0009734(auxin-activated signaling pathway);GO:0009908(flower development)	ko04075(Plant hormone signal transduction)	ARF8	4	2973-2994	Y	0.00475935	down	-2.37197	2984	64.5	85.5	93	485.5	575	382		0	0	0	0	0	0
	sly-miR167h_mdm	TGAAGCTGCCAGCATGATCTTT	Solyc02g037530.3.1	auxin response factor 19-like	GO:0003677(DNA binding);GO:0003700(transcription factor activity, sequence-specific DNA binding);GO:0005634(nucleus);GO:0006351(transcription, DNA-templated);GO:0006355(regulation of transcription, DNA-templated);GO:0009733(response to auxin);GO:0009734(auxin-activated signaling pathway);GO:0009908(flower development)	ko04075(Plant hormone signal transduction)	ARF8	4	2722-2744	Y	0.00512509	down	-2.3758	2734	64.5	85.5	93	486.5	578	382		0	0	0	0	0	0
	sly-miR167a-5p_ath	TGAAGCTGCCAGCATGATCTT	Solyc02g037530.3.1	auxin response factor 19-like	GO:0003677(DNA binding);GO:0003700(transcription factor activity, sequence-specific DNA binding);GO:0005634(nucleus);GO:0006351(transcription, DNA-templated);GO:0006355(regulation of transcription, DNA-templated);GO:0009733(response to auxin);GO:0009734(auxin-activated signaling pathway);GO:0009908(flower development)	ko04075(Plant hormone signal transduction)	ARF8	4	2723-2744	Y	0.00512509	down	-2.3758	2734	64.5	85.5	93	486.5	578	382		0	0	0	0	0	0
	sly-miR156i-p3_nta	GCTCTCTATGCTTCTGTCATC	Solyc05g054493.1.1	-	GO:0003690(double-stranded DNA binding);GO:0005634(nucleus);GO:0006260(DNA replication);GO:0006974(cellular response to DNA damage stimulus)	-	KIN	4	516-535	Y	0.00642315	down	-2.19167	526	2	2		5	6	7		2	2		2	2	2
	sly-miR159	TTTGGATTGAAGGGAGCTCTA	Solyc12g014120.2.1	WAS/WASL-interacting protein family member 1-like	-	ko04144(Endocytosis)	-	3.5	1070-1090	Y	0.00972361	down	-0.986196	1081	147	209	173	338	495	347		0	0	0	0	0	0
	sly-miR156aa_gma	ATTGGATTGAAGGGAGCTCCA	Solyc12g014120.2.1	WAS/WASL-interacting protein family member 1-like	-	ko04144(Endocytosis)	-	4	1070-1090	Y	0.00972361	down	-0.986196	1081	147	209	173	338	495	347		0	0	0	0	0	0
	sly-miR171d	TTGAGCCGCGCCAATATCACT	Solyc01g090950.3.1	DELLA protein RHT-1	GO:0003700(transcription factor activity, sequence-specific DNA binding);GO:0005634(nucleus);GO:0006355(regulation of transcription, DNA-templated);GO:0010492(maintenance of shoot apical meristem identity);GO:0043565(sequence-specific DNA binding);GO:0048768(root hair cell tip growth);GO:0051301(cell division)	ko04075(Plant hormone signal transduction)	SCL6	1	969-989	Y	0.0157251	down	-4.10925	980	7	12	3	143	153	96		0	0	2	0	0	0
	sly-miR171a_gma	TTGAGCCGTGCCAATATCACGA	Solyc01g090950.3.1	DELLA protein RHT-1	GO:0003700(transcription factor activity, sequence-specific DNA binding);GO:0005634(nucleus);GO:0006355(regulation of transcription, DNA-templated);GO:0010492(maintenance of shoot apical meristem identity);GO:0043565(sequence-specific DNA binding);GO:0048768(root hair cell tip growth);GO:0051301(cell division)	ko04075(Plant hormone signal transduction)	SCL6	4	968-989	Y	0.0157251	down	-4.10925	980	7	12	3	143	153	96		0	0	2	0	0	0
	sly-miR171e	TTGAGCCGCGTCAATATCTCT	Solyc01g090950.3.1	DELLA protein RHT-1	GO:0003700(transcription factor activity, sequence-specific DNA binding);GO:0005634(nucleus);GO:0006355(regulation of transcription, DNA-templated);GO:0010492(maintenance of shoot apical meristem identity);GO:0043565(sequence-specific DNA binding);GO:0048768(root hair cell tip growth);GO:0051301(cell division)	ko04075(Plant hormone signal transduction)	SCL6	1.5	969-989	Y	0.0157251	down	-4.10925	980	7	12	3	143	153	96		0	0	2	0	0	0
	sly-miR396b	TTCCACAGCTTTCTTGAACTT	Solyc10g083510.2.1	-	GO:0005524(ATP binding);GO:0005634(nucleus);GO:0006351(transcription, DNA-templated);GO:0006355(regulation of transcription, DNA-templated);GO:0008285(negative regulation of cell proliferation);GO:0009624(response to nematode);GO:0044212(transcription regulatory region DNA binding);GO:0048364(root development);GO:0048366(leaf development);GO:0061062(regulation of nematode larval development)	-	GRF3	4	852-873	Y	0.0159106	up	-	863	2	2	2					1	0	1
	sly-miR396b-5p_ath	TTCCACAGCTTTCTTGAACTA	Solyc10g083510.2.1	-	GO:0005524(ATP binding);GO:0005634(nucleus);GO:0006351(transcription, DNA-templated);GO:0006355(regulation of transcription, DNA-templated);GO:0008285(negative regulation of cell proliferation);GO:0009624(response to nematode);GO:0044212(transcription regulatory region DNA binding);GO:0048364(root development);GO:0048366(leaf development);GO:0061062(regulation of nematode larval development)	-	GRF3	4	852-873	Y	0.0159106	up	-	863	2	2	2					1	0	1
	sly-miR396a-5p	TTCCACAGCTTTCTTGAACTG	Solyc10g083510.2.1	-	GO:0005524(ATP binding);GO:0005634(nucleus);GO:0006351(transcription, DNA-templated);GO:0006355(regulation of transcription, DNA-templated);GO:0008285(negative regulation of cell proliferation);GO:0009624(response to nematode);GO:0044212(transcription regulatory region DNA binding);GO:0048364(root development);GO:0048366(leaf development);GO:0061062(regulation of nematode larval development)	-	GRF3	3	852-873	Y	0.0159106	up	-	863	2	2	2					1	0	1
	sly-miR166a-p5_bna	GGAATGTTGTTTGGCTCGAA	Solyc09g050030.1.1	ribosomal protein subunit S14	GO:0003735(structural constituent of ribosome);GO:0006412(translation);GO:0015935(small ribosomal subunit)	ko03010(Ribosome)	RPS14	4	2-21	Y	0.0195962	up	-	12	4	3	2					2	3	2
	sly-miR171c-3p_stu	TGATTGAGCCGTGTCAATATC	Solyc01g090950.3.1	DELLA protein RHT-1	GO:0003700(transcription factor activity, sequence-specific DNA binding);GO:0005634(nucleus);GO:0006355(regulation of transcription, DNA-templated);GO:0010492(maintenance of shoot apical meristem identity);GO:0043565(sequence-specific DNA binding);GO:0048768(root hair cell tip growth);GO:0051301(cell division)	ko04075(Plant hormone signal transduction)	SCL6	1.5	972-992	Y	0.0217534	down	-2.37489	983	3	7	13	40	70	37		2	2	0	2	2	2
	sly-miR171b-p3_mes	TGATTGAGCCGTGCCAATATC	Solyc01g090950.3.1	DELLA protein RHT-1	GO:0003700(transcription factor activity, sequence-specific DNA binding);GO:0005634(nucleus);GO:0006355(regulation of transcription, DNA-templated);GO:0010492(maintenance of shoot apical meristem identity);GO:0043565(sequence-specific DNA binding);GO:0048768(root hair cell tip growth);GO:0051301(cell division)	ko04075(Plant hormone signal transduction)	SCL6	1	972-992	Y	0.0217534	down	-2.37489	983	3	7	13	40	70	37		2	2	0	2	2	2
	sly-miR171a	TGATTGAGCCGTGCCAATATC	Solyc01g090950.3.1	DELLA protein RHT-1	GO:0003700(transcription factor activity, sequence-specific DNA binding);GO:0005634(nucleus);GO:0006355(regulation of transcription, DNA-templated);GO:0010492(maintenance of shoot apical meristem identity);GO:0043565(sequence-specific DNA binding);GO:0048768(root hair cell tip growth);GO:0051301(cell division)	ko04075(Plant hormone signal transduction)	SCL6	1	972-992	Y	0.0217534	down	-2.37489	983	3	7	13	40	70	37		2	2	0	2	2	2
	sly-miR171c_nta	TGATTGAGCCGTGCCAATATC	Solyc01g090950.3.1	DELLA protein RHT-1	GO:0003700(transcription factor activity, sequence-specific DNA binding);GO:0005634(nucleus);GO:0006355(regulation of transcription, DNA-templated);GO:0010492(maintenance of shoot apical meristem identity);GO:0043565(sequence-specific DNA binding);GO:0048768(root hair cell tip growth);GO:0051301(cell division)	ko04075(Plant hormone signal transduction)	SCL6	1	972-992	Y	0.0217534	down	-2.37489	983	3	7	13	40	70	37		2	2	0	2	2	2
	sly-miR166b_stu	TCGGACCAGGCTTCATTCCCT	Solyc03g121640.3.1	chaperonin CPN60-like 2	GO:0005524(ATP binding);GO:0005739(mitochondrion);GO:0005774(vacuolar membrane);GO:0042026(protein refolding);GO:0046686(response to cadmium ion)	ko03018(RNA degradation)	At3g13860	4	858-877	Y	0.0258551	up	-	869	4	8	5					2	0	2
	sly-miR166c-3p	TCGGACCAGGCTTCATTCCTC	Solyc03g121640.3.1	chaperonin CPN60-like 2	GO:0005524(ATP binding);GO:0005739(mitochondrion);GO:0005774(vacuolar membrane);GO:0042026(protein refolding);GO:0046686(response to cadmium ion)	ko03018(RNA degradation)	At3g13860	4	858-877	Y	0.0258551	up	-	869	4	8	5					2	0	2
	PC-200-5p	GCAATGTCATATACCATC	Solyc03g078570.3.1	ras-related protein RABF1	GO:0005794(Golgi apparatus);GO:0006890(retrograde vesicle-mediated transport, Golgi to ER);GO:0006891(intra-Golgi vesicle-mediated transport);GO:0042147(retrograde transport, endosome to Golgi)	ko04144(Endocytosis);ko04145(Phagosome)	RABH1E	4	494-511	Y	0.0317826	up	2.37704	502	2	2	1			1		2	2	4			4
	sly-miR408b-3p_stu	TGCACTGCCTCTTCCCTGGCT	Solyc01g104400.3.1	-	GO:0046658(anchored component of plasma membrane)	-	-	4	71-91	Y	0.0372539	down	-4.38704	82		4	3	64	37	62			0	1	1	0	0
	sly-miR396b	TTCCACAGCTTTCTTGAACTT	Solyc08g005430.3.1	-	GO:0005524(ATP binding);GO:0005634(nucleus);GO:0006351(transcription, DNA-templated);GO:0006355(regulation of transcription, DNA-templated);GO:0048366(leaf development)	-	GRF4	4	880-901	Y	0.0415418	down	-1.16212	891	39	38	26	82	109	63		0	0	0	0	0	0
	sly-miR396b-5p_ath	TTCCACAGCTTTCTTGAACTA	Solyc08g005430.3.1	-	GO:0005524(ATP binding);GO:0005634(nucleus);GO:0006351(transcription, DNA-templated);GO:0006355(regulation of transcription, DNA-templated);GO:0048366(leaf development)	-	GRF4	4	880-901	Y	0.0415418	down	-1.16212	891	39	38	26	82	109	63		0	0	0	0	0	0
	sly-miR396a-5p	TTCCACAGCTTTCTTGAACTG	Solyc08g005430.3.1	-	GO:0005524(ATP binding);GO:0005634(nucleus);GO:0006351(transcription, DNA-templated);GO:0006355(regulation of transcription, DNA-templated);GO:0048366(leaf development)	-	GRF4	3	880-901	Y	0.0415418	down	-1.16212	891	39	38	26	82	109	63		0	0	0	0	0	0
	sly-miR1919c-5p	TGTCGCAGATGACTTTCGCCC	Solyc08g067580.2.1	-	-	-	-	2	452-472	Y	0.0458789	up	2.13515	463	7.66667	16.3333	6.33333	0.333333	2.33333	4.66667		0	0	0	4	1	3
	sly-miR1919c-5p	TGTCGCAGATGACTTTCGCCC	Solyc08g067560.2.1	-	-	-	-	2	1207-1227	Y	0.0458789	up	2.13515	1218	7.66667	16.3333	6.33333	0.333333	2.33333	4.66667		0	0	1	4	1	1
	sly-miR1919c-5p	TGTCGCAGATGACTTTCGCCC	Solyc12g017620.1.1	-	-	-	-	4	287-307	Y	0.0458789	up	2.13515	298	7.66667	16.3333	6.33333	0.333333	2.33333	4.66667		1	0	1	4	1	1
	sly-miR1919-5p_stu	TGTCGCAGATGACTTTCGCCCT	Solyc08g067560.2.1	-	-	-	-	3	1206-1227	Y	0.0458789	up	2.13515	1218	7.66667	16.3333	6.33333	0.333333	2.33333	4.66667		0	0	1	4	1	1
	sly-miR1919-5p_stu	TGTCGCAGATGACTTTCGCCCT	Solyc08g067580.2.1	-	-	-	-	3	451-472	Y	0.0458789	up	2.13515	463	7.66667	16.3333	6.33333	0.333333	2.33333	4.66667		0	0	0	4	1	3
	sly-miR482b	TCTTGCCTACACCGCCCATGCC	Solyc02g036270.3.1	probable disease resistance protein At4g27220	GO:0005524(ATP binding);GO:0005634(nucleus);GO:0006952(defense response);GO:0043531(ADP binding)	ko04626(Plant-pathogen interaction)	At4g27220	2	681-702	Y	0.0486024	down	-5.88484	693		2		33	25	50			2		0	0	0
	sly-miR398a-3p_stu	TATGTTCTCAGGTCGCCCCTA	Solyc11g064980.1.1	-	-	-	-	3.5	33-53	Y	0.0488191	up	-	44	2	1	1					2	4	4
	PC-44-3p	AGAATGAAAAAGAAAAATGTA	Solyc11g039360.1.1	-	GO:0005739(mitochondrion)	-	CCMFC	4	15-36	Y	0.0488191	up	-	26	4	2	2					2	2	2
	sly-miR6025_stu	TACCAATAATTGAGATAACATC	Solyc08g076060.3.1	G-type lectin S-receptor-like serine/threonine-protein kinase CES101	GO:0004674(protein serine/threonine kinase activity);GO:0005886(plasma membrane);GO:0006468(protein phosphorylation);GO:0006952(defense response);GO:0009506(plasmodesma)	ko00520(Amino sugar and nucleotide sugar metabolism)	At1g67520	4	2218-2239	Y	0.0492413	down	-6.74639	2230			1	69	42	38				4	0	0	0
	sly-miR171e	TTGAGCCGCGTCAATATCTCT	Solyc08g078800.1.1	hypothetical protein	GO:0003700(transcription factor activity, sequence-specific DNA binding);GO:0005634(nucleus);GO:0006355(regulation of transcription, DNA-templated);GO:0030154(cell differentiation);GO:0043565(sequence-specific DNA binding)	ko04075(Plant hormone signal transduction)	SCL6	3	393-413	Y	0.0492439	down	-3.71393	404	5	11	4	62	143	77		2	0	2	2	0	0
	sly-miR171a_gma	TTGAGCCGTGCCAATATCACGA	Solyc08g078800.1.1	hypothetical protein	GO:0003700(transcription factor activity, sequence-specific DNA binding);GO:0005634(nucleus);GO:0006355(regulation of transcription, DNA-templated);GO:0030154(cell differentiation);GO:0043565(sequence-specific DNA binding)	ko04075(Plant hormone signal transduction)	SCL6	4	392-413	Y	0.0492439	down	-3.71393	404	5	11	4	62	143	77		2	0	2	2	0	0
	sly-miR171d	TTGAGCCGCGCCAATATCACT	Solyc08g078800.1.1	hypothetical protein	GO:0003700(transcription factor activity, sequence-specific DNA binding);GO:0005634(nucleus);GO:0006355(regulation of transcription, DNA-templated);GO:0030154(cell differentiation);GO:0043565(sequence-specific DNA binding)	ko04075(Plant hormone signal transduction)	SCL6	1	393-413	Y	0.0492439	down	-3.71393	404	5	11	4	62	143	77		2	0	2	2	0	0
Combination vs Drought	sly-miR482b	TCTTGCCTACACCGCCCATGCC	Solyc02g036270.3.1	probable disease resistance protein At4g27220	GO:0005524(ATP binding);GO:0005634(nucleus);GO:0006952(defense response);GO:0043531(ADP binding)	ko04626(Plant-pathogen interaction)	At4g27220	2	681-702	Y	0.0014547	down	-6.43049	693		2		53	52	53			2		0	0	0
	sly-miR393_ghr	TCCAAAGGGATCGCATTGATTT	Solyc09g074520.3.1	TIR1-like protein	GO:0000822(inositol hexakisphosphate binding);GO:0009734(auxin-activated signaling pathway)	ko04075(Plant hormone signal transduction)	TIR1	2	1643-1664	Y	0.00383643	down	-2.97708	1655	24	38	14	164	226	239		0	0	0	0	0	0
	sly-miR393-5p_stu	TCCAAAGGGATCGCATTGATCC	Solyc09g074520.3.1	TIR1-like protein	GO:0000822(inositol hexakisphosphate binding);GO:0009734(auxin-activated signaling pathway)	ko04075(Plant hormone signal transduction)	TIR1	2.5	1643-1664	Y	0.00383643	down	-2.97708	1655	24	38	14	164	226	239		0	0	0	0	0	0
	PC-326-3p	TTAATTGAATTAAATTGTA	Solyc02g086820.3.1	carbonic anhydrase	GO:0004089(carbonate dehydratase activity);GO:0005886(plasma membrane);GO:0008270(zinc ion binding);GO:0009409(response to cold);GO:0009507(chloroplast);GO:0009535(chloroplast thylakoid membrane);GO:0009570(chloroplast stroma);GO:0009579(thylakoid);GO:0009817(defense response to fungus, incompatible interaction);GO:0009941(chloroplast envelope);GO:0010037(response to carbon dioxide);GO:0010119(re…	ko00910(Nitrogen metabolism)	-	3.5	1198-1217	Y	0.00502601	down	-5.23	1208		7	2	99	138	110			2	3	2	2	2
	sly-miR156e-5p	TGATAGAAGAGAGTGAGCAC	Solyc05g015840.3.1	uncharacterized LOC103401427	GO:0003677(DNA binding);GO:0003700(transcription factor activity, sequence-specific DNA binding);GO:0005634(nucleus);GO:0006351(transcription, DNA-templated);GO:0006355(regulation of transcription, DNA-templated);GO:0046872(metal ion binding);GO:0048653(anther development)	ko04075(Plant hormone signal transduction)	TGA1	2	900-919	Y	0.00790643	up	3.01837	910	8	14	7		1	3		2	2	2		4	2
	sly-miR156a_gma	TGACAGAAGAGAGTGAGCACT	Solyc05g015840.3.1	uncharacterized LOC103401427	GO:0003677(DNA binding);GO:0003700(transcription factor activity, sequence-specific DNA binding);GO:0005634(nucleus);GO:0006351(transcription, DNA-templated);GO:0006355(regulation of transcription, DNA-templated);GO:0046872(metal ion binding);GO:0048653(anther development)	ko04075(Plant hormone signal transduction)	TGA1	2	899-919	Y	0.00790643	up	3.01837	910	8	14	7		1	3		2	2	2		4	2
	sly-miR156d-5p	TGACAGAAGAGAGTGAGCAC	Solyc05g015840.3.1	uncharacterized LOC103401427	GO:0003677(DNA binding);GO:0003700(transcription factor activity, sequence-specific DNA binding);GO:0005634(nucleus);GO:0006351(transcription, DNA-templated);GO:0006355(regulation of transcription, DNA-templated);GO:0046872(metal ion binding);GO:0048653(anther development)	ko04075(Plant hormone signal transduction)	TGA1	1	900-919	Y	0.00790643	up	3.01837	910	8	14	7		1	3		2	2	2		4	2
	sly-miR156g_ath	CGACAGAAGAGAGTGAGCAC	Solyc05g015840.3.1	uncharacterized LOC103401427	GO:0003677(DNA binding);GO:0003700(transcription factor activity, sequence-specific DNA binding);GO:0005634(nucleus);GO:0006351(transcription, DNA-templated);GO:0006355(regulation of transcription, DNA-templated);GO:0046872(metal ion binding);GO:0048653(anther development)	ko04075(Plant hormone signal transduction)	TGA1	2	900-919	Y	0.00790643	up	3.01837	910	8	14	7		1	3		2	2	2		4	2
	sly-miR396b-5p_ath	TTCCACAGCTTTCTTGAACTA	Solyc08g083230.2.1	-	GO:0005524(ATP binding);GO:0005634(nucleus);GO:0006351(transcription, DNA-templated);GO:0006355(regulation of transcription, DNA-templated);GO:0009941(chloroplast envelope);GO:0048366(leaf development)	-	GRF8	4	498-519	Y	0.00841056	down	-1.74677	509	2	5	1	9	8	10		1	0	4	0	2	0
	sly-miR396a-5p	TTCCACAGCTTTCTTGAACTG	Solyc08g083230.2.1	-	GO:0005524(ATP binding);GO:0005634(nucleus);GO:0006351(transcription, DNA-templated);GO:0006355(regulation of transcription, DNA-templated);GO:0009941(chloroplast envelope);GO:0048366(leaf development)	-	GRF8	3	498-519	Y	0.00841056	down	-1.74677	509	2	5	1	9	8	10		1	0	4	0	2	0
	sly-miR396b	TTCCACAGCTTTCTTGAACTT	Solyc08g083230.2.1	-	GO:0005524(ATP binding);GO:0005634(nucleus);GO:0006351(transcription, DNA-templated);GO:0006355(regulation of transcription, DNA-templated);GO:0009941(chloroplast envelope);GO:0048366(leaf development)	-	GRF8	4	498-519	Y	0.00841056	down	-1.74677	509	2	5	1	9	8	10		1	0	4	0	2	0
	PC-200-5p	GCAATGTCATATACCATC	Solyc03g078570.3.1	ras-related protein RABF1	GO:0005794(Golgi apparatus);GO:0006890(retrograde vesicle-mediated transport, Golgi to ER);GO:0006891(intra-Golgi vesicle-mediated transport);GO:0042147(retrograde transport, endosome to Golgi)	ko04144(Endocytosis);ko04145(Phagosome)	RABH1E	4	494-511	Y	0.012664	up	-	502	2	2	1					2	2	4
	sly-miR396b	TTCCACAGCTTTCTTGAACTT	Solyc10g083510.2.1	-	GO:0005524(ATP binding);GO:0005634(nucleus);GO:0006351(transcription, DNA-templated);GO:0006355(regulation of transcription, DNA-templated);GO:0008285(negative regulation of cell proliferation);GO:0009624(response to nematode);GO:0044212(transcription regulatory region DNA binding);GO:0048364(root development);GO:0048366(leaf development);GO:0061062(regulation of nematode larval development)	-	GRF3	4	852-873	Y	0.0159106	up	-	863	2	2	2					1	0	1
	sly-miR396b-5p_ath	TTCCACAGCTTTCTTGAACTA	Solyc10g083510.2.1	-	GO:0005524(ATP binding);GO:0005634(nucleus);GO:0006351(transcription, DNA-templated);GO:0006355(regulation of transcription, DNA-templated);GO:0008285(negative regulation of cell proliferation);GO:0009624(response to nematode);GO:0044212(transcription regulatory region DNA binding);GO:0048364(root development);GO:0048366(leaf development);GO:0061062(regulation of nematode larval development)	-	GRF3	4	852-873	Y	0.0159106	up	-	863	2	2	2					1	0	1
	sly-miR396a-5p	TTCCACAGCTTTCTTGAACTG	Solyc10g083510.2.1	-	GO:0005524(ATP binding);GO:0005634(nucleus);GO:0006351(transcription, DNA-templated);GO:0006355(regulation of transcription, DNA-templated);GO:0008285(negative regulation of cell proliferation);GO:0009624(response to nematode);GO:0044212(transcription regulatory region DNA binding);GO:0048364(root development);GO:0048366(leaf development);GO:0061062(regulation of nematode larval development)	-	GRF3	3	852-873	Y	0.0159106	up	-	863	2	2	2					1	0	1
	sly-miR166a-p5_bna	GGAATGTTGTTTGGCTCGAA	Solyc09g050030.1.1	ribosomal protein subunit S14	GO:0003735(structural constituent of ribosome);GO:0006412(translation);GO:0015935(small ribosomal subunit)	ko03010(Ribosome)	RPS14	4	2-21	Y	0.0195962	up	-	12	4	3	2					2	3	2
	sly-miR169e-5p	TAGCCAAGGATGACTTGCCT	Solyc01g006930.3.1	nuclear transcription factor Y subunit A-3	GO:0003677(DNA binding);GO:0003700(transcription factor activity, sequence-specific DNA binding);GO:0005634(nucleus);GO:0006351(transcription, DNA-templated);GO:0006355(regulation of transcription, DNA-templated);GO:0016602(CCAAT-binding factor complex)	ko00970(Aminoacyl-tRNA biosynthesis)	NFYA10	3	2834-2853	Y	0.0209058	down	-2.00736	2844	4	14	9	30	36	54		0	0	0	0	0	0
	sly-miR169d	TAGCCAAGGATGACTTGCCT	Solyc01g006930.3.1	nuclear transcription factor Y subunit A-3	GO:0003677(DNA binding);GO:0003700(transcription factor activity, sequence-specific DNA binding);GO:0005634(nucleus);GO:0006351(transcription, DNA-templated);GO:0006355(regulation of transcription, DNA-templated);GO:0016602(CCAAT-binding factor complex)	ko00970(Aminoacyl-tRNA biosynthesis)	NFYA10	3	2834-2853	Y	0.0209058	down	-2.00736	2844	4	14	9	30	36	54		0	0	0	0	0	0
	sly-miR169b	TAGCCAAGGATGACTTGCCTG	Solyc01g006930.3.1	nuclear transcription factor Y subunit A-3	GO:0003677(DNA binding);GO:0003700(transcription factor activity, sequence-specific DNA binding);GO:0005634(nucleus);GO:0006351(transcription, DNA-templated);GO:0006355(regulation of transcription, DNA-templated);GO:0016602(CCAAT-binding factor complex)	ko00970(Aminoacyl-tRNA biosynthesis)	NFYA10	3.5	2833-2853	Y	0.0209058	down	-2.00736	2844	4	14	9	30	36	54		0	0	0	0	0	0
	sly-miR169b-p5	TAGCCAAGGATGACTTGCCT	Solyc01g006930.3.1	nuclear transcription factor Y subunit A-3	GO:0003677(DNA binding);GO:0003700(transcription factor activity, sequence-specific DNA binding);GO:0005634(nucleus);GO:0006351(transcription, DNA-templated);GO:0006355(regulation of transcription, DNA-templated);GO:0016602(CCAAT-binding factor complex)	ko00970(Aminoacyl-tRNA biosynthesis)	NFYA10	3	2834-2853	Y	0.0209058	down	-2.00736	2844	4	14	9	30	36	54		0	0	0	0	0	0
	sly-miR169a	CAGCCAAGGATGACTTGCCG	Solyc01g006930.3.1	nuclear transcription factor Y subunit A-3	GO:0003677(DNA binding);GO:0003700(transcription factor activity, sequence-specific DNA binding);GO:0005634(nucleus);GO:0006351(transcription, DNA-templated);GO:0006355(regulation of transcription, DNA-templated);GO:0016602(CCAAT-binding factor complex)	ko00970(Aminoacyl-tRNA biosynthesis)	NFYA10	3.5	2834-2853	Y	0.0209058	down	-2.00736	2844	4	14	9	30	36	54		0	0	0	0	0	0
	sly-miR166b_stu	TCGGACCAGGCTTCATTCCCT	Solyc03g121640.3.1	chaperonin CPN60-like 2	GO:0005524(ATP binding);GO:0005739(mitochondrion);GO:0005774(vacuolar membrane);GO:0042026(protein refolding);GO:0046686(response to cadmium ion)	ko03018(RNA degradation)	At3g13860	4	858-877	Y	0.0258551	up	-	869	4	8	5					2	0	2
	sly-miR166c-3p	TCGGACCAGGCTTCATTCCTC	Solyc03g121640.3.1	chaperonin CPN60-like 2	GO:0005524(ATP binding);GO:0005739(mitochondrion);GO:0005774(vacuolar membrane);GO:0042026(protein refolding);GO:0046686(response to cadmium ion)	ko03018(RNA degradation)	At3g13860	4	858-877	Y	0.0258551	up	-	869	4	8	5					2	0	2
	sly-miR171d	TTGAGCCGCGCCAATATCACT	Solyc01g090950.3.1	DELLA protein RHT-1	GO:0003700(transcription factor activity, sequence-specific DNA binding);GO:0005634(nucleus);GO:0006355(regulation of transcription, DNA-templated);GO:0010492(maintenance of shoot apical meristem identity);GO:0043565(sequence-specific DNA binding);GO:0048768(root hair cell tip growth);GO:0051301(cell division)	ko04075(Plant hormone signal transduction)	SCL6	1	969-989	Y	0.0288656	down	-3.90712	980	7	12	3	124	78	133		0	0	2	0	0	0
	sly-miR171a_gma	TTGAGCCGTGCCAATATCACGA	Solyc01g090950.3.1	DELLA protein RHT-1	GO:0003700(transcription factor activity, sequence-specific DNA binding);GO:0005634(nucleus);GO:0006355(regulation of transcription, DNA-templated);GO:0010492(maintenance of shoot apical meristem identity);GO:0043565(sequence-specific DNA binding);GO:0048768(root hair cell tip growth);GO:0051301(cell division)	ko04075(Plant hormone signal transduction)	SCL6	4	968-989	Y	0.0288656	down	-3.90712	980	7	12	3	124	78	133		0	0	2	0	0	0
	sly-miR171e	TTGAGCCGCGTCAATATCTCT	Solyc01g090950.3.1	DELLA protein RHT-1	GO:0003700(transcription factor activity, sequence-specific DNA binding);GO:0005634(nucleus);GO:0006355(regulation of transcription, DNA-templated);GO:0010492(maintenance of shoot apical meristem identity);GO:0043565(sequence-specific DNA binding);GO:0048768(root hair cell tip growth);GO:0051301(cell division)	ko04075(Plant hormone signal transduction)	SCL6	1.5	969-989	Y	0.0288656	down	-3.90712	980	7	12	3	124	78	133		0	0	2	0	0	0
	sly-miR167h_mdm	TGAAGCTGCCAGCATGATCTTT	Solyc02g037530.3.1	auxin response factor 19-like	GO:0003677(DNA binding);GO:0003700(transcription factor activity, sequence-specific DNA binding);GO:0005634(nucleus);GO:0006351(transcription, DNA-templated);GO:0006355(regulation of transcription, DNA-templated);GO:0009733(response to auxin);GO:0009734(auxin-activated signaling pathway);GO:0009908(flower development)	ko04075(Plant hormone signal transduction)	ARF8	4	2722-2744	Y	0.0298923	down	-2.56085	2734	64.5	85.5	93	576	381	659.5		0	0	0	0	0	0
	sly-miR167h_mdm	TGAAGCTGCCAGCATGATCTTT	Solyc03g031970.3.1	auxin response factor 7-like	GO:0003677(DNA binding);GO:0003700(transcription factor activity, sequence-specific DNA binding);GO:0005634(nucleus);GO:0006351(transcription, DNA-templated);GO:0006355(regulation of transcription, DNA-templated);GO:0009733(response to auxin);GO:0009734(auxin-activated signaling pathway);GO:0009908(flower development)	ko04075(Plant hormone signal transduction)	ARF8	4	2972-2994	Y	0.0298923	down	-2.55988	2984	64.5	85.5	93	575	381	659.5		0	0	0	0	0	0
	sly-miR167a-5p_ath	TGAAGCTGCCAGCATGATCTT	Solyc03g031970.3.1	auxin response factor 7-like	GO:0003677(DNA binding);GO:0003700(transcription factor activity, sequence-specific DNA binding);GO:0005634(nucleus);GO:0006351(transcription, DNA-templated);GO:0006355(regulation of transcription, DNA-templated);GO:0009733(response to auxin);GO:0009734(auxin-activated signaling pathway);GO:0009908(flower development)	ko04075(Plant hormone signal transduction)	ARF8	4	2973-2994	Y	0.0298923	down	-2.55988	2984	64.5	85.5	93	575	381	659.5		0	0	0	0	0	0
	sly-miR167a-5p_ath	TGAAGCTGCCAGCATGATCTT	Solyc02g037530.3.1	auxin response factor 19-like	GO:0003677(DNA binding);GO:0003700(transcription factor activity, sequence-specific DNA binding);GO:0005634(nucleus);GO:0006351(transcription, DNA-templated);GO:0006355(regulation of transcription, DNA-templated);GO:0009733(response to auxin);GO:0009734(auxin-activated signaling pathway);GO:0009908(flower development)	ko04075(Plant hormone signal transduction)	ARF8	4	2723-2744	Y	0.0298923	down	-2.56085	2734	64.5	85.5	93	576	381	659.5		0	0	0	0	0	0
	sly-miR162a_lus	TCGATAAACCTCTGCATCCAGAA	Solyc10g005130.3.1	ribonuclease III	GO:0003723(RNA binding);GO:0004525(ribonuclease III activity);GO:0005634(nucleus);GO:0005737(cytoplasm);GO:0016442(RISC complex);GO:0030422(production of siRNA involved in RNA interference)	ko03008(Ribosome biogenesis in eukaryotes)	DCL1	4	3430-3453	Y	0.0309934	down	-1.82221	3443	11	27	4	31	53	66		0	0	2	0	0	0
	sly-miR162a_ptc	TCGATAAACCTCTGCATCCAGT	Solyc10g005130.3.1	ribonuclease III	GO:0003723(RNA binding);GO:0004525(ribonuclease III activity);GO:0005634(nucleus);GO:0005737(cytoplasm);GO:0016442(RISC complex);GO:0030422(production of siRNA involved in RNA interference)	ko03008(Ribosome biogenesis in eukaryotes)	DCL1	2.5	3431-3453	Y	0.0309934	down	-1.82221	3443	11	27	4	31	53	66		0	0	2	0	0	0
	sly-miR162	TCGATAAACCTCTGCATCCAG	Solyc10g005130.3.1	ribonuclease III	GO:0003723(RNA binding);GO:0004525(ribonuclease III activity);GO:0005634(nucleus);GO:0005737(cytoplasm);GO:0016442(RISC complex);GO:0030422(production of siRNA involved in RNA interference)	ko03008(Ribosome biogenesis in eukaryotes)	DCL1	2	3432-3453	Y	0.0309934	down	-1.82221	3443	11	27	4	31	53	66		0	0	2	0	0	0
	sly-miR396a-5p	TTCCACAGCTTTCTTGAACTG	Solyc08g075950.2.1	-	GO:0005634(nucleus);GO:0009739(response to gibberellin);GO:0030912(response to deep water)	-	GRF4	3	619-640	Y	0.0320643	down	-2.18102	630	21	21	13	97	66	104		0	0	0	0	0	0
	sly-miR396b-5p_ath	TTCCACAGCTTTCTTGAACTA	Solyc08g075950.2.1	-	GO:0005634(nucleus);GO:0009739(response to gibberellin);GO:0030912(response to deep water)	-	GRF4	4	619-640	Y	0.0320643	down	-2.18102	630	21	21	13	97	66	104		0	0	0	0	0	0
	sly-miR396b	TTCCACAGCTTTCTTGAACTT	Solyc08g075950.2.1	-	GO:0005634(nucleus);GO:0009739(response to gibberellin);GO:0030912(response to deep water)	-	GRF4	4	619-640	Y	0.0320643	down	-2.18102	630	21	21	13	97	66	104		0	0	0	0	0	0
	sly-miR396b-5p_ath	TTCCACAGCTTTCTTGAACTA	Solyc12g096070.2.1	-	GO:0005634(nucleus);GO:0009739(response to gibberellin);GO:0030912(response to deep water)	-	GRF4	4	630-651	Y	0.0345455	down	-1.63589	641	73	65	34	132	247	195		0	0	0	0	0	0
	sly-miR396a-5p	TTCCACAGCTTTCTTGAACTG	Solyc12g096070.2.1	-	GO:0005634(nucleus);GO:0009739(response to gibberellin);GO:0030912(response to deep water)	-	GRF4	3	630-651	Y	0.0345455	down	-1.63589	641	73	65	34	132	247	195		0	0	0	0	0	0
	sly-miR396b	TTCCACAGCTTTCTTGAACTT	Solyc12g096070.2.1	-	GO:0005634(nucleus);GO:0009739(response to gibberellin);GO:0030912(response to deep water)	-	GRF4	4	630-651	Y	0.0345455	down	-1.63589	641	73	65	34	132	247	195		0	0	0	0	0	0
	sly-miR399a-3p_stu	TGCCAAAGGAGAGCTGCCCTG	Solyc02g078210.3.1	probable ubiquitin-conjugating enzyme E2 24	GO:0005737(cytoplasm);GO:0031625(ubiquitin protein ligase binding);GO:0061630(ubiquitin protein ligase activity)	ko04120(Ubiquitin mediated proteolysis)	UBC24	3.5	956-976	Y	0.0351738	down	-2.94445	967	4	3	1	26	21	16		2	2	4	2	2	2
	sly-miR399i_gma	CGCCAAAGGAGAATTGCCCTG	Solyc02g078210.3.1	probable ubiquitin-conjugating enzyme E2 24	GO:0005737(cytoplasm);GO:0031625(ubiquitin protein ligase binding);GO:0061630(ubiquitin protein ligase activity)	ko04120(Ubiquitin mediated proteolysis)	UBC24	3.5	956-976	Y	0.0351738	down	-2.94445	967	4	3	1	26	21	16		2	2	4	2	2	2
	sly-miR399j-3p_stu	TGCCAAAGGAGAGCTGCCCTG	Solyc02g078210.3.1	probable ubiquitin-conjugating enzyme E2 24	GO:0005737(cytoplasm);GO:0031625(ubiquitin protein ligase binding);GO:0061630(ubiquitin protein ligase activity)	ko04120(Ubiquitin mediated proteolysis)	UBC24	3.5	956-976	Y	0.0351738	down	-2.94445	967	4	3	1	26	21	16		2	2	4	2	2	2
	sly-miR399b-3p_aly	TGCCAAAGGAGAGTTGCCCTT	Solyc02g078210.3.1	probable ubiquitin-conjugating enzyme E2 24	GO:0005737(cytoplasm);GO:0031625(ubiquitin protein ligase binding);GO:0061630(ubiquitin protein ligase activity)	ko04120(Ubiquitin mediated proteolysis)	UBC24	3	956-976	Y	0.0351738	down	-2.94445	967	4	3	1	26	21	16		2	2	4	2	2	2
	sly-miR399i_gma	TGCCAAAGGAGAATTGCCCTG	Solyc02g078210.3.1	probable ubiquitin-conjugating enzyme E2 24	GO:0005737(cytoplasm);GO:0031625(ubiquitin protein ligase binding);GO:0061630(ubiquitin protein ligase activity)	ko04120(Ubiquitin mediated proteolysis)	UBC24	2.5	956-976	Y	0.0351738	down	-2.94445	967	4	3	1	26	21	16		2	2	4	2	2	2
	sly-miR399	TGCCAAAGGAGAGTTGCCCTA	Solyc02g078210.3.1	probable ubiquitin-conjugating enzyme E2 24	GO:0005737(cytoplasm);GO:0031625(ubiquitin protein ligase binding);GO:0061630(ubiquitin protein ligase activity)	ko04120(Ubiquitin mediated proteolysis)	UBC24	2	956-976	Y	0.0351738	down	-2.94445	967	4	3	1	26	21	16		2	2	4	2	2	2
	PC-44-3p	AGAATGAAAAAGAAAAATGTA	Solyc11g039360.1.1	-	GO:0005739(mitochondrion)	-	CCMFC	4	15-36	Y	0.0488191	up	-	26	4	2	2					2	2	2
	sly-miR408b-3p_stu	TGCACTGCCTCTTCCCTGGCT	Solyc08g061610.3.1	P-type ATPase	GO:0005887(integral component of plasma membrane);GO:0043231(intracellular membrane-bounded organelle);GO:0043682(copper-transporting ATPase activity)	ko00190(Oxidative phosphorylation)	PAA2	3	2696-2717	Y	0.0494244	up	2.29341	2707	5	5	3			3		1	2	2			3
	sly-miR408-3p_ath	TGCACTGCCTCTTCCCTGGCTT	Solyc08g061610.3.1	P-type ATPase	GO:0005887(integral component of plasma membrane);GO:0043231(intracellular membrane-bounded organelle);GO:0043682(copper-transporting ATPase activity)	ko00190(Oxidative phosphorylation)	PAA2	3.5	2695-2717	Y	0.0494244	up	2.29341	2707	5	5	3			3		1	2	2			3
Combination vs Heat	sly-miR408b-3p_stu	TGCACTGCCTCTTCCCTGGCT	Solyc08g061610.3.1	P-type ATPase	GO:0005887(integral component of plasma membrane);GO:0043231(intracellular membrane-bounded organelle);GO:0043682(copper-transporting ATPase activity)	ko00190(Oxidative phosphorylation)	PAA2	3	2696-2717	Y	0.00122357	up	3.61	2707	5	5	3	1				1	2	2	4
	sly-miR408-3p_ath	TGCACTGCCTCTTCCCTGGCTT	Solyc08g061610.3.1	P-type ATPase	GO:0005887(integral component of plasma membrane);GO:0043231(intracellular membrane-bounded organelle);GO:0043682(copper-transporting ATPase activity)	ko00190(Oxidative phosphorylation)	PAA2	3.5	2695-2717	Y	0.00122357	up	3.61	2707	5	5	3	1				1	2	2	4
	sly-miR156a_stu	TTGACAGAAGATAGAGGGCAC	Solyc12g049410.2.1	nuclear pore complex protein Nup107	GO:0000973(posttranscriptional tethering of RNA polymerase II gene DNA at nuclear periphery);GO:0005487(nucleocytoplasmic transporter activity);GO:0006355(regulation of transcription, DNA-templated);GO:0006406(mRNA export from nucleus);GO:0006606(protein import into nucleus);GO:0017056(structural constituent of nuclear pore);GO:0031080(nuclear pore outer ring)	ko03013(RNA transport)	NUP107	4	2832-2853	Y	0.00141438	down	-	2844				1	1	1					4	4	4
	sly-miR160a-5p_stu	TGCCTGGCTCCCTGTATGCCACA	Solyc11g013480.2.1	auxin response factor 7-like	GO:0000987(core promoter proximal region sequence-specific DNA binding);GO:0003700(transcription factor activity, sequence-specific DNA binding);GO:0005634(nucleus);GO:0006351(transcription, DNA-templated);GO:0006355(regulation of transcription, DNA-templated);GO:0009555(pollen development);GO:0009653(anatomical structure morphogenesis);GO:0009734(auxin-activated signaling pathway);GO:0010208(pol…	ko04075(Plant hormone signal transduction)	ARF17	3.5	1445-1467	Y	0.00201503	down	-1.39451	1458	118	154	150	356	335	441		0	0	0	0	0	0
	sly-miR160a_vvi	TGCCTGGCTCCCTGTATGCCG	Solyc11g013480.2.1	auxin response factor 7-like	GO:0000987(core promoter proximal region sequence-specific DNA binding);GO:0003700(transcription factor activity, sequence-specific DNA binding);GO:0005634(nucleus);GO:0006351(transcription, DNA-templated);GO:0006355(regulation of transcription, DNA-templated);GO:0009555(pollen development);GO:0009653(anatomical structure morphogenesis);GO:0009734(auxin-activated signaling pathway);GO:0010208(pol…	ko04075(Plant hormone signal transduction)	ARF17	1.5	1447-1467	Y	0.00201503	down	-1.39451	1458	118	154	150	356	335	441		0	0	0	0	0	0
	sly-miR160a	TGCCTGGCTCCCTGTATGCCA	Solyc11g013480.2.1	auxin response factor 7-like	GO:0000987(core promoter proximal region sequence-specific DNA binding);GO:0003700(transcription factor activity, sequence-specific DNA binding);GO:0005634(nucleus);GO:0006351(transcription, DNA-templated);GO:0006355(regulation of transcription, DNA-templated);GO:0009555(pollen development);GO:0009653(anatomical structure morphogenesis);GO:0009734(auxin-activated signaling pathway);GO:0010208(pol…	ko04075(Plant hormone signal transduction)	ARF17	1.5	1447-1467	Y	0.00201503	down	-1.39451	1458	118	154	150	356	335	441		0	0	0	0	0	0
	PC-287-5p	TCTTCAACCTCGACCGTGATT	Solyc01g102960.3.1	22.7 kDa class IV heat shock protein-like	GO:0003674(molecular_function);GO:0005783(endoplasmic reticulum);GO:0009408(response to heat);GO:0009507(chloroplast)	ko04141(Protein processing in endoplasmic reticulum)	HSP22.7	4	279-299	Y	0.00753362	down	-3.16002	290	25	9		75	80	125		2	2		2	2	2
	PC-200-5p	GCAATGTCATATACCATC	Solyc03g078570.3.1	ras-related protein RABF1	GO:0005794(Golgi apparatus);GO:0006890(retrograde vesicle-mediated transport, Golgi to ER);GO:0006891(intra-Golgi vesicle-mediated transport);GO:0042147(retrograde transport, endosome to Golgi)	ko04144(Endocytosis);ko04145(Phagosome)	RABH1E	4	494-511	Y	0.012664	up	-	502	2	2	1					2	2	4
	sly-miR396b	TTCCACAGCTTTCTTGAACTT	Solyc10g083510.2.1	-	GO:0005524(ATP binding);GO:0005634(nucleus);GO:0006351(transcription, DNA-templated);GO:0006355(regulation of transcription, DNA-templated);GO:0008285(negative regulation of cell proliferation);GO:0009624(response to nematode);GO:0044212(transcription regulatory region DNA binding);GO:0048364(root development);GO:0048366(leaf development);GO:0061062(regulation of nematode larval development)	-	GRF3	4	852-873	Y	0.0159106	up	-	863	2	2	2					1	0	1
	sly-miR396b-5p_ath	TTCCACAGCTTTCTTGAACTA	Solyc10g083510.2.1	-	GO:0005524(ATP binding);GO:0005634(nucleus);GO:0006351(transcription, DNA-templated);GO:0006355(regulation of transcription, DNA-templated);GO:0008285(negative regulation of cell proliferation);GO:0009624(response to nematode);GO:0044212(transcription regulatory region DNA binding);GO:0048364(root development);GO:0048366(leaf development);GO:0061062(regulation of nematode larval development)	-	GRF3	4	852-873	Y	0.0159106	up	-	863	2	2	2					1	0	1
	sly-miR396a-5p	TTCCACAGCTTTCTTGAACTG	Solyc10g083510.2.1	-	GO:0005524(ATP binding);GO:0005634(nucleus);GO:0006351(transcription, DNA-templated);GO:0006355(regulation of transcription, DNA-templated);GO:0008285(negative regulation of cell proliferation);GO:0009624(response to nematode);GO:0044212(transcription regulatory region DNA binding);GO:0048364(root development);GO:0048366(leaf development);GO:0061062(regulation of nematode larval development)	-	GRF3	3	852-873	Y	0.0159106	up	-	863	2	2	2					1	0	1
	sly-miR169b	TAGCCAAGGATGACTTGCCTG	Solyc01g087240.3.1	nuclear transcription factor Y subunit A-3	GO:0003677(DNA binding);GO:0003700(transcription factor activity, sequence-specific DNA binding);GO:0005634(nucleus);GO:0006351(transcription, DNA-templated);GO:0006355(regulation of transcription, DNA-templated);GO:0009555(pollen development);GO:0009793(embryo development ending in seed dormancy);GO:0010262(somatic embryogenesis);GO:0016602(CCAAT-binding factor complex);GO:0045892(negative regul…	ko00970(Aminoacyl-tRNA biosynthesis)	NFYA9	3	2573-2593	Y	0.0231706	down	-3.19456	2584	11	12	4	58	71	106		0	0	1	0	0	0
	sly-miR169e-5p	TAGCCAAGGATGACTTGCCT	Solyc01g087240.3.1	nuclear transcription factor Y subunit A-3	GO:0003677(DNA binding);GO:0003700(transcription factor activity, sequence-specific DNA binding);GO:0005634(nucleus);GO:0006351(transcription, DNA-templated);GO:0006355(regulation of transcription, DNA-templated);GO:0009555(pollen development);GO:0009793(embryo development ending in seed dormancy);GO:0010262(somatic embryogenesis);GO:0016602(CCAAT-binding factor complex);GO:0045892(negative regul…	ko00970(Aminoacyl-tRNA biosynthesis)	NFYA9	3	2574-2593	Y	0.0231706	down	-3.19456	2584	11	12	4	58	71	106		0	0	1	0	0	0
	sly-miR169b-p5	TAGCCAAGGATGACTTGCCT	Solyc01g087240.3.1	nuclear transcription factor Y subunit A-3	GO:0003677(DNA binding);GO:0003700(transcription factor activity, sequence-specific DNA binding);GO:0005634(nucleus);GO:0006351(transcription, DNA-templated);GO:0006355(regulation of transcription, DNA-templated);GO:0009555(pollen development);GO:0009793(embryo development ending in seed dormancy);GO:0010262(somatic embryogenesis);GO:0016602(CCAAT-binding factor complex);GO:0045892(negative regul…	ko00970(Aminoacyl-tRNA biosynthesis)	NFYA9	3	2574-2593	Y	0.0231706	down	-3.19456	2584	11	12	4	58	71	106		0	0	1	0	0	0
	sly-miR169a	CAGCCAAGGATGACTTGCCG	Solyc01g087240.3.1	nuclear transcription factor Y subunit A-3	GO:0003677(DNA binding);GO:0003700(transcription factor activity, sequence-specific DNA binding);GO:0005634(nucleus);GO:0006351(transcription, DNA-templated);GO:0006355(regulation of transcription, DNA-templated);GO:0009555(pollen development);GO:0009793(embryo development ending in seed dormancy);GO:0010262(somatic embryogenesis);GO:0016602(CCAAT-binding factor complex);GO:0045892(negative regul…	ko00970(Aminoacyl-tRNA biosynthesis)	NFYA9	4	2574-2593	Y	0.0231706	down	-3.19456	2584	11	12	4	58	71	106		0	0	1	0	0	0
	sly-miR169d	TAGCCAAGGATGACTTGCCT	Solyc01g087240.3.1	nuclear transcription factor Y subunit A-3	GO:0003677(DNA binding);GO:0003700(transcription factor activity, sequence-specific DNA binding);GO:0005634(nucleus);GO:0006351(transcription, DNA-templated);GO:0006355(regulation of transcription, DNA-templated);GO:0009555(pollen development);GO:0009793(embryo development ending in seed dormancy);GO:0010262(somatic embryogenesis);GO:0016602(CCAAT-binding factor complex);GO:0045892(negative regul…	ko00970(Aminoacyl-tRNA biosynthesis)	NFYA9	3	2574-2593	Y	0.0231706	down	-3.19456	2584	11	12	4	58	71	106		0	0	1	0	0	0
	sly-miR396b	TTCCACAGCTTTCTTGAACTT	Solyc08g005430.3.1	-	GO:0005524(ATP binding);GO:0005634(nucleus);GO:0006351(transcription, DNA-templated);GO:0006355(regulation of transcription, DNA-templated);GO:0048366(leaf development)	-	GRF4	4	880-901	Y	0.0306903	down	-1.34255	891	39	38	26	73	73	113		0	0	0	0	0	0
	sly-miR396b-5p_ath	TTCCACAGCTTTCTTGAACTA	Solyc08g005430.3.1	-	GO:0005524(ATP binding);GO:0005634(nucleus);GO:0006351(transcription, DNA-templated);GO:0006355(regulation of transcription, DNA-templated);GO:0048366(leaf development)	-	GRF4	4	880-901	Y	0.0306903	down	-1.34255	891	39	38	26	73	73	113		0	0	0	0	0	0
	sly-miR396a-5p	TTCCACAGCTTTCTTGAACTG	Solyc08g005430.3.1	-	GO:0005524(ATP binding);GO:0005634(nucleus);GO:0006351(transcription, DNA-templated);GO:0006355(regulation of transcription, DNA-templated);GO:0048366(leaf development)	-	GRF4	3	880-901	Y	0.0306903	down	-1.34255	891	39	38	26	73	73	113		0	0	0	0	0	0
	sly-miR159	TTTGGATTGAAGGGAGCTCTA	Solyc12g014120.2.1	WAS/WASL-interacting protein family member 1-like	-	ko04144(Endocytosis)	-	3.5	1070-1090	Y	0.0428799	down	-0.762249	1081	147	209	173	303	228	376		0	0	0	0	0	0
	sly-miR156aa_gma	ATTGGATTGAAGGGAGCTCCA	Solyc12g014120.2.1	WAS/WASL-interacting protein family member 1-like	-	ko04144(Endocytosis)	-	4	1070-1090	Y	0.0428799	down	-0.762249	1081	147	209	173	303	228	376		0	0	0	0	0	0
	sly-miR1919c-5p	TGTCGCAGATGACTTTCGCCC	Solyc08g067580.2.1	-	-	-	-	2	452-472	Y	0.0435395	up	4.45558	463	7.66667	16.3333	6.33333		0.666667	0.666667		0	0	0		3	3
	sly-miR1919c-5p	TGTCGCAGATGACTTTCGCCC	Solyc08g067560.2.1	-	-	-	-	2	1207-1227	Y	0.0435395	up	4.45558	1218	7.66667	16.3333	6.33333		0.666667	0.666667		0	0	1		3	0
	sly-miR1919c-5p	TGTCGCAGATGACTTTCGCCC	Solyc12g017620.1.1	-	-	-	-	4	287-307	Y	0.0435395	up	4.45558	298	7.66667	16.3333	6.33333		0.666667	0.666667		1	0	1		1	0
	sly-miR1919-5p_stu	TGTCGCAGATGACTTTCGCCCT	Solyc08g067560.2.1	-	-	-	-	3	1206-1227	Y	0.0435395	up	4.45558	1218	7.66667	16.3333	6.33333		0.666667	0.666667		0	0	1		3	0
	sly-miR1919-5p_stu	TGTCGCAGATGACTTTCGCCCT	Solyc08g067580.2.1	-	-	-	-	3	451-472	Y	0.0435395	up	4.45558	463	7.66667	16.3333	6.33333		0.666667	0.666667		0	0	0		3	3
	sly-miR166a-3p_ath	TCGGACCAGGCTTCATTCCCCA	Solyc02g069830.3.1	-	GO:0003677(DNA binding);GO:0003700(transcription factor activity, sequence-specific DNA binding);GO:0005634(nucleus);GO:0006351(transcription, DNA-templated);GO:0006355(regulation of transcription, DNA-templated);GO:0008289(lipid binding);GO:0009855(determination of bilateral symmetry);GO:0009944(polarity specification of adaxial/abaxial axis);GO:0009955(adaxial/abaxial pattern specification);GO:…	-	ATHB-14	4	747-768	Y	0.04762	down	-1.12923	759	60	82	42	135	92	165		0	0	0	0	0	0
	sly-miR166a	TCGGACCAGGCTTCATTCCCC	Solyc02g069830.3.1	-	GO:0003677(DNA binding);GO:0003700(transcription factor activity, sequence-specific DNA binding);GO:0005634(nucleus);GO:0006351(transcription, DNA-templated);GO:0006355(regulation of transcription, DNA-templated);GO:0008289(lipid binding);GO:0009855(determination of bilateral symmetry);GO:0009944(polarity specification of adaxial/abaxial axis);GO:0009955(adaxial/abaxial pattern specification);GO:…	-	ATHB-14	3	748-768	Y	0.04762	down	-1.12923	759	60	82	42	135	92	165		0	0	0	0	0	0
	sly-miR166c-3p	TCGGACCAGGCTTCATTCCTC	Solyc02g069830.3.1	-	GO:0003677(DNA binding);GO:0003700(transcription factor activity, sequence-specific DNA binding);GO:0005634(nucleus);GO:0006351(transcription, DNA-templated);GO:0006355(regulation of transcription, DNA-templated);GO:0008289(lipid binding);GO:0009855(determination of bilateral symmetry);GO:0009944(polarity specification of adaxial/abaxial axis);GO:0009955(adaxial/abaxial pattern specification);GO:…	-	ATHB-14	3	748-768	Y	0.04762	down	-1.12923	759	60	82	42	135	92	165		0	0	0	0	0	0
	sly-miR166b_stu	TCGGACCAGGCTTCATTCCCT	Solyc02g069830.3.1	-	GO:0003677(DNA binding);GO:0003700(transcription factor activity, sequence-specific DNA binding);GO:0005634(nucleus);GO:0006351(transcription, DNA-templated);GO:0006355(regulation of transcription, DNA-templated);GO:0008289(lipid binding);GO:0009855(determination of bilateral symmetry);GO:0009944(polarity specification of adaxial/abaxial axis);GO:0009955(adaxial/abaxial pattern specification);GO:…	-	ATHB-14	3	748-768	Y	0.04762	down	-1.12923	759	60	82	42	135	92	165		0	0	0	0	0	0
	sly-miR169c	CAGCCAGGGATGACTTGCCGA	Solyc08g062210.3.1	nuclear transcription factor Y subunit A-3	GO:0003677(DNA binding);GO:0003700(transcription factor activity, sequence-specific DNA binding);GO:0005634(nucleus);GO:0006351(transcription, DNA-templated);GO:0006355(regulation of transcription, DNA-templated);GO:0016602(CCAAT-binding factor complex)	ko00970(Aminoacyl-tRNA biosynthesis)	NFYA8	3.5	1637-1657	Y	0.0487106	down	-1.05993	1648	30	35	26	56	50	84		0	2	0	0	0	0
	sly-miR169a	CAGCCAAGGATGACTTGCCG	Solyc08g062210.3.1	nuclear transcription factor Y subunit A-3	GO:0003677(DNA binding);GO:0003700(transcription factor activity, sequence-specific DNA binding);GO:0005634(nucleus);GO:0006351(transcription, DNA-templated);GO:0006355(regulation of transcription, DNA-templated);GO:0016602(CCAAT-binding factor complex)	ko00970(Aminoacyl-tRNA biosynthesis)	NFYA8	2.5	1638-1657	Y	0.0487106	down	-1.05993	1648	30	35	26	56	50	84		0	2	0	0	0	0
	sly-miR169b	TAGCCAAGGATGACTTGCCTG	Solyc08g062210.3.1	nuclear transcription factor Y subunit A-3	GO:0003677(DNA binding);GO:0003700(transcription factor activity, sequence-specific DNA binding);GO:0005634(nucleus);GO:0006351(transcription, DNA-templated);GO:0006355(regulation of transcription, DNA-templated);GO:0016602(CCAAT-binding factor complex)	ko00970(Aminoacyl-tRNA biosynthesis)	NFYA8	3	1637-1657	Y	0.0487106	down	-1.05993	1648	30	35	26	56	50	84		0	2	0	0	0	0
	sly-miR169e-5p	TAGCCAAGGATGACTTGCCT	Solyc08g062210.3.1	nuclear transcription factor Y subunit A-3	GO:0003677(DNA binding);GO:0003700(transcription factor activity, sequence-specific DNA binding);GO:0005634(nucleus);GO:0006351(transcription, DNA-templated);GO:0006355(regulation of transcription, DNA-templated);GO:0016602(CCAAT-binding factor complex)	ko00970(Aminoacyl-tRNA biosynthesis)	NFYA8	2.5	1638-1657	Y	0.0487106	down	-1.05993	1648	30	35	26	56	50	84		0	2	0	0	0	0
	sly-miR169a_mtr	CAGCCAAGGATGACTTGCCGAC	Solyc08g062210.3.1	nuclear transcription factor Y subunit A-3	GO:0003677(DNA binding);GO:0003700(transcription factor activity, sequence-specific DNA binding);GO:0005634(nucleus);GO:0006351(transcription, DNA-templated);GO:0006355(regulation of transcription, DNA-templated);GO:0016602(CCAAT-binding factor complex)	ko00970(Aminoacyl-tRNA biosynthesis)	NFYA8	3.5	1636-1657	Y	0.0487106	down	-1.05993	1648	30	35	26	56	50	84		0	2	0	0	0	0
	sly-miR169b-p5	TAGCCAAGGATGACTTGCCT	Solyc08g062210.3.1	nuclear transcription factor Y subunit A-3	GO:0003677(DNA binding);GO:0003700(transcription factor activity, sequence-specific DNA binding);GO:0005634(nucleus);GO:0006351(transcription, DNA-templated);GO:0006355(regulation of transcription, DNA-templated);GO:0016602(CCAAT-binding factor complex)	ko00970(Aminoacyl-tRNA biosynthesis)	NFYA8	2.5	1638-1657	Y	0.0487106	down	-1.05993	1648	30	35	26	56	50	84		0	2	0	0	0	0
	sly-miR169d	TAGCCAAGGATGACTTGCCT	Solyc08g062210.3.1	nuclear transcription factor Y subunit A-3	GO:0003677(DNA binding);GO:0003700(transcription factor activity, sequence-specific DNA binding);GO:0005634(nucleus);GO:0006351(transcription, DNA-templated);GO:0006355(regulation of transcription, DNA-templated);GO:0016602(CCAAT-binding factor complex)	ko00970(Aminoacyl-tRNA biosynthesis)	NFYA8	2.5	1638-1657	Y	0.0487106	down	-1.05993	1648	30	35	26	56	50	84		0	2	0	0	0	0
Note:
a, P value in red indicated that P ≤ 0.001; P value in orange indicated that 0.001 < P ≤ 0.01; P value in blue indicated that 0.01 < P ≤ 0.05.
b, The former and the latter for 'Drought vs Control' indicated drought and control, respectively. The former and the latter for 'Heat vs Control' indicated heat and control, respectively. And so on, for the rest comparison.
