# Supplementary material for: Unique miRNAs and their targets in tomato leaf responding to combined drought and heat stress
Source: BMC Plant Biol. 2020 Mar 6;20:107. doi: 10.1186/s12870-020-2313-x (PMC7060562; doi:10.1186/s12870-020-2313-x)
Supplement: Supplementary file 5 — Additional file 5: Table S4. Specific qRT-PCR primers for the miRNAs [file 12870_2020_2313_MOESM5_ESM.xls]

## Sheet: Supplementary Table S4
Supplementary Table S4. Specific qRT-PCR primers for the miRNAs
Number	miRNAs	Stem-loop primer	qRT-PCR primer	Sequence (5'to 3') for qRT-PCR
1	sly-miR171d	CTCAACTGGTGTCGTGGAGTCGGCAATTCAGTTGAGAGTGAT	F	ACACTCCAGCTGGGTTGAGCCGCGCCAAT
			R	TGGTGTCGTGGAGTCG
2	sly-miR167h_mdm	CTCAACTGGTGTCGTGGAGTCGGCAATTCAGTTGAGAAAGAT	F	ACACTCCAGCTGGGTGAAGCTGCCAGCATGAT
			R	TGGTGTCGTGGAGTCG
3	sly-miR398b-3p_stu	CTCAACTGGTGTCGTGGAGTCGGCAATTCAGTTGAGAGGGGT	F	ACACTCCAGCTGGGTTGTGTTCTCAGGTCAC
			R	TGGTGTCGTGGAGTCG
4	PC-56-5p	CTCAACTGGTGTCGTGGAGTCGGCAATTCAGTTGAGGAAGGC	F	ACACTCCAGCTGGGTAACTTCGTCTAGCTCGC
			R	TGGTGTCGTGGAGTCG
Reference	U6snRNA	GTGCAGGGTCCGAGGTTTTGGACCATTTCTCGAT	F	GGAACGATACAGAGAAGATTAGCA
			R	GTGCAGGGTCCGAGGT
