# Supplementary material for: Unique miRNAs and their targets in tomato leaf responding to combined drought and heat stress
Source: BMC Plant Biol. 2020 Mar 6;20:107. doi: 10.1186/s12870-020-2313-x (PMC7060562; doi:10.1186/s12870-020-2313-x)
Supplement: Supplementary file 6 — Additional file 6: Table S5. Specific qRT-PCR primers for the target genes [file 12870_2020_2313_MOESM6_ESM.xls]

## Sheet: Supplementary Table S5
Supplementary Table S5. Specific qRT-PCR primers for the target genes
Number	Target genes	Primer	Sequence (5'to 3')	Length of amplified fragment	miRNAs
1	SCL6	F	GCCTCACCATCCACACAT	272	sly-miR171d
		R	TCCACAGAAACCACAATCC
2	ARF8	F	TGCTTGGTTCGTTGTGT	155	sly-miR167h_mdm
		R	TGGAAGTGATGATGAGTTG
3	SODCC.5	F	GCAGTGAAGGTGTTAGTGG	169	sly-miR398b-3p_stu
		R	GCAGGATTGTAATGTGGTC
4	22.7 kDa class IV heat shock protein-like	F	TAATGCCATACACACGCC	252	/
		R	CTGTTTTTCTCTCTCCGCT
Reference	Actin	F	GAAATAGCATAAGATGGCAGACG	159	/
		R	ATACCCACCATCACACCAGTAT
